# Supplementary material for: Genome-Wide Mapping Reveals Complex Regulatory Activities of BfmR in Pseudomonas aeruginosa
Source: Microorganisms. 2021 Feb 25;9(3):485. doi: 10.3390/microorganisms9030485 (PMC8025907; doi:10.3390/microorganisms9030485)
Supplement: Supplementary file 1 [file microorganisms-09-00485-s001.zip]

Archive with 6 entries (5 files):
- microorganisms-1094669-s/
- microorganisms-1094669-s/Data set 1 ChIP-seq.xlsx
- microorganisms-1094669-s/Data set 2 BfmR target gene.xlsx
- microorganisms-1094669-s/Data set 3 RNA-seq.xlsx
- microorganisms-1094669-s/Data set 4 CzcR PhoB-target gene.xlsx
- microorganisms-1094669-s/microorganisms-1094669-supplementary.docx
