# Supplementary material for: Genome-Wide Mapping Reveals Complex Regulatory Activities of BfmR in Pseudomonas aeruginosa
Source: Microorganisms. 2021 Feb 25;9(3):485. doi: 10.3390/microorganisms9030485 (PMC8025907; doi:10.3390/microorganisms9030485)
Supplement: Supplementary file 1 [file microorganisms-09-00485-s001.zip › microorganisms-1094669-s/Data set 1 ChIP-seq.xlsx]

## Sheet: Notes
Sheet 1: The BfmR ChIP-seq data of three biological replicates under LPM-6h (in defined low phosphate minimal medium for 6h) growth condition.
Sheet 2: Rreproducible peaks identified in all three biological replicates of the LPM-6h samples.
Sheet 3: The BfmR ChIP-seq data of two replicates under LPM-24h growth condition.
Sheet 4: Reproducible peaks identified in all two replicates of the LPM-24h samples.
Sheet 5: The BfmR ChIP-seq data of two replicates under PB-6h growth condition.
Sheet 6: Reproducible peaks identified in all two replicates of the PB-6h samples.
Sheet 7: The CzcR ChIP-seq data of three replicates under LB-3h growth condition.
Sheet 8: Reproducible peaks identified in all three replicates of the LB-3h samples.

## Sheet: Sheet 1-Replicates (LPM-6)
Replicate 1 (GSM4668034)										Replicate 2 (GSM4668035)										Replicate 3 (GSM4668036)
Gene(s)a	Product Name	Start	End	Summitb	Fold_enrichment	Score	Peak	Typec		Gene(s)a	Product Name	Start	End	Summitb	Fold_enrichment	Score	Peak	Typec		Gene(s)a	Product Name	Start	End	Summitb	Fold_enrichment	Score	Peak	Typec
pa4107(efhP)/pa4108	EfhP/cyclic di-GMP phosphodiesterase	4589664	4592131	4591058	73.1721	114150	LOWPMMCHIP-VS-LOW-PMMINPUT_peak_1586	prom./ prom.		pa4107(efhP)/pa4108	EfhP/cyclic di-GMP phosphodiesterase	4589707	4591909	4591030	64.1366	75490.5	MPAO1-LPM6h-1ChIP-VS-LOW-PMMINPUT_peak_690	prom./ prom.		pa4107(efhP)/pa4108	EfhP/cyclic di-GMP phosphodiesterase	4589684	4592028	4591028	60.4552	74040	MPAO1-LPM6h-2ChIP-VS-LOW-PMMINPUT_peak_827	prom./ prom.
pa4103	hypothetical protein	4586988	4588430	4587221	60.4894	102441	LOWPMMCHIP-VS-LOW-PMMINPUT_peak_1584	prom.		pa4103	hypothetical protein	4586989	4588524	4587234	57.7931	61254.1	MPAO1-LPM6h-1ChIP-VS-LOW-PMMINPUT_peak_688	prom.		pa4103	hypothetical protein	4586989	4588532	4587234	53.5524	59029.1	MPAO1-LPM6h-2ChIP-VS-LOW-PMMINPUT_peak_825	prom.
pa3153(wzx)	O-antigen translocase	3524950	3547890	3537208	50.288	81056.8	LOWPMMCHIP-VS-LOW-PMMINPUT_peak_1223	inside		pa4101(bfmR)	BfmR	4582280	4585745	4584911	42.2211	71231.9	MPAO1-LPM6h-1ChIP-VS-LOW-PMMINPUT_peak_687	prom.		pa4101(bfmR)	BfmR	4582240	4585776	4584911	40.2942	71043.2	MPAO1-LPM6h-2ChIP-VS-LOW-PMMINPUT_peak_824	prom.
pa4101(bfmR)	BfmR	4582331	4585793	4584937	48.9436	46523.7	LOWPMMCHIP-VS-LOW-PMMINPUT_peak_1583	prom.		pa3867	probable DNA invertase	4329273	4330502	4329887	24.8843	15707.7	MPAO1-LPM6h-1ChIP-VS-LOW-PMMINPUT_peak_662	prom.		pa3867	probable DNA invertase	4329254	4332121	4329888	25.5395	17249	MPAO1-LPM6h-2ChIP-VS-LOW-PMMINPUT_peak_793	prom.
pa3867	probable DNA invertase	4329246	4330466	4329887	46.0557	44910.9	LOWPMMCHIP-VS-LOW-PMMINPUT_peak_1502	prom.		pa3153(wzx)	O-antigen translocase	3525421	3547900	3537212	23.5912	12680.4	MPAO1-LPM6h-1ChIP-VS-LOW-PMMINPUT_peak_514	inside		pa3153(wzx)	O-antigen translocase	3524989	3547895	3537213	24.8105	14291.5	MPAO1-LPM6h-2ChIP-VS-LOW-PMMINPUT_peak_613	inside
pa4209(phzM)/pa4210(phzA1)/pa4212(phzC1)	probable phenazine-specific methyltransferase/probable phenazine biosynthesis protein/phenazine biosynthesis protein PhzC	4712653	4715144	4713058	37.8928	37206.2	LOWPMMCHIP-VS-LOW-PMMINPUT_peak_1635	prom./ prom. /prom.		pa4209(phzM)/pa4210(phzA1)/pa4212(phzC1)	probable phenazine-specific methyltransferase/probable phenazine biosynthesis protein/phenazine biosynthesis protein PhzC	4712661	4713759	4713055	19.3813	11396.1	MPAO1-LPM6h-1ChIP-VS-LOW-PMMINPUT_peak_707	prom./ prom. /prom.		pa4209(phzM)/pa4210(phzA1)/pa4212(phzC1)	probable phenazine-specific methyltransferase/probable phenazine biosynthesis protein/phenazine biosynthesis protein PhzC	4712659	4713761	4713058	19.0907	11792.3	MPAO1-LPM6h-2ChIP-VS-LOW-PMMINPUT_peak_850	prom./ prom. /prom.
pa3720/pa3721(nalC)	hypothetical protein/NalC	4165776	4166796	4166383	35.0667	34387	LOWPMMCHIP-VS-LOW-PMMINPUT_peak_1453	prom./ prom.		pa1502(gcl)/pa1503	glyoxylate carboligase/hypothetical protein	1631688	1635212	1632719	18.7328	9240.96	MPAO1-LPM6h-1ChIP-VS-LOW-PMMINPUT_peak_247	prom./ prom.		pa1502(gcl)/pa1503	glyoxylate carboligase/hypothetical protein	1631134	1635354	1632716	18.4637	9570.67	MPAO1-LPM6h-2ChIP-VS-LOW-PMMINPUT_peak_300	prom./ prom.
pa4463/pa4466	conserved hypothetical protein/probable phosphoryl carrier protein	4993585	4996313	4995913	33.4186	33857.1	LOWPMMCHIP-VS-LOW-PMMINPUT_peak_1740	prom./ prom.		pa0165	hypothetical protein	188127	190058	188795	18.6909	11805.8	MPAO1-LPM6h-1ChIP-VS-LOW-PMMINPUT_peak_24	prom.		pa0973(oprL)	Peptidoglycan associated lipoprotein OprL precursor	1055713	1059454	1057376	18.0676	11785.6	MPAO1-LPM6h-2ChIP-VS-LOW-PMMINPUT_peak_189	prom.
pa4167/pa4168(fpvB)	probable oxidoreductase/second ferric pyoverdine receptor FpvB	4662275	4664681	4663754	33.3685	32161.3	LOWPMMCHIP-VS-LOW-PMMINPUT_peak_1619	prom./ prom.		pa0973(oprL)	Peptidoglycan associated lipoprotein OprL precursor	1055771	1059418	1057376	17.5446	10602.1	MPAO1-LPM6h-1ChIP-VS-LOW-PMMINPUT_peak_155	prom.		pa0595(lptD)	LPS-assembly protein LptD	653338	656731	654625	17.6412	11655.1	MPAO1-LPM6h-2ChIP-VS-LOW-PMMINPUT_peak_88	inside
pa0187	hypothetical protein	212917	214383	213448	29.993	29434.2	LOWPMMCHIP-VS-LOW-PMMINPUT_peak_70	prom.		pa0595(lptD)	LPS-assembly protein LptD	653348	656636	654625	17.2593	10660.1	MPAO1-LPM6h-1ChIP-VS-LOW-PMMINPUT_peak_76	inside		pa0165	hypothetical protein	187840	190007	188787	16.983	10830.5	MPAO1-LPM6h-2ChIP-VS-LOW-PMMINPUT_peak_28	prom.
pa3294(vgrG4a)/pa3295/pa3296(phoA)	VgrG4a/probable HIT family protein/alkaline phosphatase	3688292	3690064	3688813	29.989	29351.2	LOWPMMCHIP-VS-LOW-PMMINPUT_peak_1286	prom./ prom. /prom.		pa1507	probable transporter	1636947	1639777	1637866	16.985	7934.34	MPAO1-LPM6h-1ChIP-VS-LOW-PMMINPUT_peak_248	prom.		pa1507	probable transporter	1636534	1639804	1637863	16.2025	7833.26	MPAO1-LPM6h-2ChIP-VS-LOW-PMMINPUT_peak_301	prom.
pa0165	hypothetical protein	187728	190073	188789	29.9861	26918.8	LOWPMMCHIP-VS-LOW-PMMINPUT_peak_63	prom.		pa3294(vgrG4a)/pa3295/pa3296(phoA)	VgrG4a/probable HIT family protein/alkaline phosphatase	3688334	3689964	3688809	15.8489	8285.45	MPAO1-LPM6h-1ChIP-VS-LOW-PMMINPUT_peak_551	prom./ prom. /prom.		pa4463/pa4466	conserved hypothetical protein/probable phosphoryl carrier protein	4993676	4996309	4995912	15.2131	9065	MPAO1-LPM6h-2ChIP-VS-LOW-PMMINPUT_peak_908	prom./ prom.
pa3894/pa3895	probable outer membrane protein precursor/probable transcriptional regulator	4362335	4363701	4363191	29.2939	26427.8	LOWPMMCHIP-VS-LOW-PMMINPUT_peak_1513	prom./ prom.		pa0187	hypothetical protein	212903	214352	213452	15.7054	9072.44	MPAO1-LPM6h-1ChIP-VS-LOW-PMMINPUT_peak_27	prom.		pa3294(vgrG4a)/pa3295/pa3296(phoA)	VgrG4a/probable HIT family protein/alkaline phosphatase	3687821	3690039	3688808	15.1003	8151.92	MPAO1-LPM6h-2ChIP-VS-LOW-PMMINPUT_peak_650	prom./ prom. /prom.
pa0973(oprL)	Peptidoglycan associated lipoprotein OprL precursor	1055725	1058057	1057375	28.1667	26358.7	LOWPMMCHIP-VS-LOW-PMMINPUT_peak_381	prom.		pa4463/pa4466	conserved hypothetical protein/probable phosphoryl carrier protein	4993717	4996295	4995916	15.2687	8634.2	MPAO1-LPM6h-1ChIP-VS-LOW-PMMINPUT_peak_763	prom./ prom.		pa0187	hypothetical protein	212891	214369	213449	14.9088	8867.89	MPAO1-LPM6h-2ChIP-VS-LOW-PMMINPUT_peak_31	prom.
pa0620	probable bacteriophage protein	677709	681679	680078	28.1133	26266.9	LOWPMMCHIP-VS-LOW-PMMINPUT_peak_235	inside		pa1546(hemN)	oxygen-independent coproporphyrinogen III oxidase	1683329	1684493	1684044	13.3259	5653.22	MPAO1-LPM6h-1ChIP-VS-LOW-PMMINPUT_peak_262	prom.		pa1546(hemN)	oxygen-independent coproporphyrinogen III oxidase	1682793	1684611	1684046	13.4285	6053.44	MPAO1-LPM6h-2ChIP-VS-LOW-PMMINPUT_peak_319	prom.
pa1546(hemN)	oxygen-independent coproporphyrinogen III oxidase	1683252	1684457	1684042	27.8636	25565	LOWPMMCHIP-VS-LOW-PMMINPUT_peak_582	prom.		pa2931(cifR)/pa2932(morB)	CifR/morphinone reductase	3286833	3287672	3287256	12.2744	5078.27	MPAO1-LPM6h-1ChIP-VS-LOW-PMMINPUT_peak_462	prom./ prom.		pa2931(cifR)/pa2932(morB)	CifR/morphinone reductase	3286821	3287660	3287256	12.6133	5609.12	MPAO1-LPM6h-2ChIP-VS-LOW-PMMINPUT_peak_547	prom./ prom.
pa2793/pa2795(dusA)	hypothetical protein/dihydrouridine synthase A	3149071	3152925	3151873	26.8548	23110.1	LOWPMMCHIP-VS-LOW-PMMINPUT_peak_1074	prom./ prom.		pa4167/pa4168(fpvB)	probable oxidoreductase/second ferric pyoverdine receptor FpvB	4662952	4664646	4663752	12.0426	5681.56	MPAO1-LPM6h-1ChIP-VS-LOW-PMMINPUT_peak_700	prom./ prom.		pa1510(tplE)	type 6 PGAP1-like effector, TplE	1640068	1641947	1640819	12.5333	5546.85	MPAO1-LPM6h-2ChIP-VS-LOW-PMMINPUT_peak_302	inside
pa4689	hypothetical protein	5262241	5270813	5262868	25.8651	21245.7	LOWPMMCHIP-VS-LOW-PMMINPUT_peak_1863	prom.		pa1221	hypothetical protein	1323412	1325241	1324418	11.9217	4779.69	MPAO1-LPM6h-1ChIP-VS-LOW-PMMINPUT_peak_199	prom.		pa1221	hypothetical protein	1323254	1325222	1324421	12.269	5293.64	MPAO1-LPM6h-2ChIP-VS-LOW-PMMINPUT_peak_242	prom.
pa1507	probable transporter	1636924	1641921	1637871	25.5403	21225.2	LOWPMMCHIP-VS-LOW-PMMINPUT_peak_563	prom.		pa1510(tplE)	type 6 PGAP1-like effector, TplE	1640148	1641892	1640824	11.7638	4825.77	MPAO1-LPM6h-1ChIP-VS-LOW-PMMINPUT_peak_249	inside		pa2793/pa2795(dusA)	hypothetical protein/dihydrouridine synthase A	3149134	3152838	3150715	12.152	4961.75	MPAO1-LPM6h-2ChIP-VS-LOW-PMMINPUT_peak_513	prom./ prom.
pa0595(lptD)	LPS-assembly protein LptD	653496	656686	654625	24.969	19530.8	LOWPMMCHIP-VS-LOW-PMMINPUT_peak_224	inside		pa2793/pa2795(dusA)	hypothetical protein/dihydrouridine synthase A	3149154	3152770	3150722	11.5267	4304.91	MPAO1-LPM6h-1ChIP-VS-LOW-PMMINPUT_peak_432	prom./ prom.		pa4167/pa4168(fpvB)	probable oxidoreductase/second ferric pyoverdine receptor FpvB	4662927	4664659	4663752	12.0843	6045.24	MPAO1-LPM6h-2ChIP-VS-LOW-PMMINPUT_peak_841	prom./ prom.
pa4554(pilY1)	type 4 fimbrial biogenesis protein PilY1	5100030	5102242	5101077	24.6833	18181.2	LOWPMMCHIP-VS-LOW-PMMINPUT_peak_1789	inside		pa3286/pa3287	beta-acetoacetyl-acyl carrier protein synthase/conserved hypothetical protein	3678781	3680338	3679767	11.2033	4395.97	MPAO1-LPM6h-1ChIP-VS-LOW-PMMINPUT_peak_548	prom./ prom.		pa3286/pa3287	beta-acetoacetyl-acyl carrier protein synthase/conserved hypothetical protein	3678735	3680693	3679771	11.1793	4635.82	MPAO1-LPM6h-2ChIP-VS-LOW-PMMINPUT_peak_647	prom./ prom.
pa1502(gcl)/pa1503	glyoxylate carboligase/hypothetical protein	1632079	1633723	1632880	23.7062	17247.7	LOWPMMCHIP-VS-LOW-PMMINPUT_peak_561	prom./ prom.		pa1517/pa1518	conserved hypothetical protein/conserved hypothetical protein	1648768	1650262	1649638	11.1273	4159.09	MPAO1-LPM6h-1ChIP-VS-LOW-PMMINPUT_peak_252	prom./ prom.		pa1517/pa1518	conserved hypothetical protein/conserved hypothetical protein	1648876	1651307	1649638	10.7885	4187.19	MPAO1-LPM6h-2ChIP-VS-LOW-PMMINPUT_peak_308	prom./ prom.
pa4349/pa4350(olsB)	hypothetical protein/OlsB	4878314	4879034	4878671	21.4404	16419.6	LOWPMMCHIP-VS-LOW-PMMINPUT_peak_1688	prom./ prom.		pa3894/pa3895	probable outer membrane protein precursor/probable transcriptional regulator	4362665	4363602	4363191	10.8806	4846.83	MPAO1-LPM6h-1ChIP-VS-LOW-PMMINPUT_peak_667	prom./ prom.		pa2938/pa2939	probable transporter/probable aminopeptidase	3293385	3294800	3293919	10.5782	4222.18	MPAO1-LPM6h-2ChIP-VS-LOW-PMMINPUT_peak_550	prom./ prom.
pa1221	hypothetical protein	1323198	1325312	1324420	21.2702	16172.8	LOWPMMCHIP-VS-LOW-PMMINPUT_peak_469	prom.		pa2938/pa2939	probable transporter/probable aminopeptidase	3293465	3294808	3293920	10.652	4036.98	MPAO1-LPM6h-1ChIP-VS-LOW-PMMINPUT_peak_465	prom./ prom.		pa4554(pilY1)	type 4 fimbrial biogenesis protein PilY1	5100653	5102120	5101074	10.557	4910.91	MPAO1-LPM6h-2ChIP-VS-LOW-PMMINPUT_peak_929	inside
pa1817/pa1818(cadA)	hypothetical protein/lysine decarboxylase	1973864	1975117	1974718	21.2502	15615.3	LOWPMMCHIP-VS-LOW-PMMINPUT_peak_696	prom./ prom.		pa4554(pilY1)	type 4 fimbrial biogenesis protein PilY1	5100669	5102107	5101080	10.4895	4593.62	MPAO1-LPM6h-1ChIP-VS-LOW-PMMINPUT_peak_782	inside		pa3894/pa3895	probable outer membrane protein precursor/probable transcriptional regulator	4362633	4363644	4363191	10.5244	4859.91	MPAO1-LPM6h-2ChIP-VS-LOW-PMMINPUT_peak_799	prom./ prom.
pa5033	hypothetical protein	5662498	5664572	5663659	20.5449	14947.7	LOWPMMCHIP-VS-LOW-PMMINPUT_peak_2004	prom.		pa0958(oprD)/pa0959	Basic amino acid, basic peptide and imipenem outer membrane porin OprD precursor/hypothetical protein	1045069	1046420	1045812	10.2008	4003.93	MPAO1-LPM6h-1ChIP-VS-LOW-PMMINPUT_peak_150	prom./ prom.		pa5446	hypothetical protein	6134632	6136974	6135541	10.2076	5486.79	MPAO1-LPM6h-2ChIP-VS-LOW-PMMINPUT_peak_1062	prom.
pa1617	probable AMP-binding enzyme	1760252	1761023	1760612	20.3189	14533.7	LOWPMMCHIP-VS-LOW-PMMINPUT_peak_614	prom.		pa5446	hypothetical protein	6134652	6136237	6135524	10.0993	5097.13	MPAO1-LPM6h-1ChIP-VS-LOW-PMMINPUT_peak_915	prom.		pa1713(exsA)	transcriptional regulator ExsA	1856342	1858514	1856926	9.76694	3570.94	MPAO1-LPM6h-2ChIP-VS-LOW-PMMINPUT_peak_347	prom.
pa2938/pa2939	probable transporter/probable aminopeptidase	3293475	3295304	3293920	19.5546	14161	LOWPMMCHIP-VS-LOW-PMMINPUT_peak_1131	prom./ prom.		pa0620	probable bacteriophage protein	679011	681353	680084	9.81257	4249.58	MPAO1-LPM6h-1ChIP-VS-LOW-PMMINPUT_peak_79	inside		pa3115(fimV)	Motility protein FimV	3497318	3499303	3498432	9.65467	3773.91	MPAO1-LPM6h-2ChIP-VS-LOW-PMMINPUT_peak_603	prom.
pa2522(czcC)/pa2523(czcR)	outer membrane protein precursor CzcC/CzcR	2843167	2844118	2843576	19.5065	13968.6	LOWPMMCHIP-VS-LOW-PMMINPUT_peak_957	prom./ prom.		pa3115(fimV)	Motility protein FimV	3497504	3499132	3498439	9.6499	3561.95	MPAO1-LPM6h-1ChIP-VS-LOW-PMMINPUT_peak_507	prom.		pa0620	probable bacteriophage protein	679044	681492	680084	9.56023	4307.47	MPAO1-LPM6h-2ChIP-VS-LOW-PMMINPUT_peak_92	inside
pa3286/pa3287	beta-acetoacetyl-acyl carrier protein synthase/conserved hypothetical protein	3678650	3680347	3679769	18.8818	13002.5	LOWPMMCHIP-VS-LOW-PMMINPUT_peak_1283	prom./ prom.		pa1713(exsA)	transcriptional regulator ExsA	1856488	1857727	1856923	9.44929	3194.88	MPAO1-LPM6h-1ChIP-VS-LOW-PMMINPUT_peak_286	prom.		pa3720/pa3721(nalC)	hypothetical protein/NalC	4165933	4166831	4166383	9.39752	4015.58	MPAO1-LPM6h-2ChIP-VS-LOW-PMMINPUT_peak_762	prom./ prom.
pa4269(rpoC)	DNA-directed RNA polymerase beta* chain	4775451	4778664	4776882	18.0938	12768.7	LOWPMMCHIP-VS-LOW-PMMINPUT_peak_1654	prom.		pa4689	hypothetical protein	5262368	5269974	5262868	8.86777	3943.52	MPAO1-LPM6h-1ChIP-VS-LOW-PMMINPUT_peak_809	prom.		pa1584(sdhB)	succinate dehydrogenase (B subunit)	1718380	1724660	1723305	9.06282	3703.34	MPAO1-LPM6h-2ChIP-VS-LOW-PMMINPUT_peak_331	prom.
pa5299	hypothetical protein	5968795	5970359	5969371	17.5369	12633.4	LOWPMMCHIP-VS-LOW-PMMINPUT_peak_2124	prom.		pa4687(hitA)	ferric iron-binding periplasmic protein HitA	5257018	5258162	5257669	8.77093	3385.24	MPAO1-LPM6h-1ChIP-VS-LOW-PMMINPUT_peak_807	prom.		pa3865.1	pyocin S4 immunity protein	4326460	4328182	4327469	8.88635	3393.31	MPAO1-LPM6h-2ChIP-VS-LOW-PMMINPUT_peak_792	inside
pa0892(aotP)	arginine/ornithine transport protein AotP	975017	976082	975613	17.2982	12386.2	LOWPMMCHIP-VS-LOW-PMMINPUT_peak_348	prom.		pa5014(glnE)/pa5015(aceE)	glutamate-ammonia-ligase adenylyltransferase/pyruvate dehydrogenase	5635436	5636488	5635993	8.718	3522.31	MPAO1-LPM6h-1ChIP-VS-LOW-PMMINPUT_peak_854	prom./ prom.		pa0892(aotP)	arginine/ornithine transport protein AotP	975025	976013	975613	8.79271	3624.24	MPAO1-LPM6h-2ChIP-VS-LOW-PMMINPUT_peak_162	prom.
pa4687(hitA)	ferric iron-binding periplasmic protein HitA	5256551	5258487	5257668	17.1475	12366	LOWPMMCHIP-VS-LOW-PMMINPUT_peak_1861	prom.		pa5359/pa5360(phoB)	hypothetical protein/two-component response regulator PhoB	6026275	6027066	6026718	8.55178	3644.93	MPAO1-LPM6h-1ChIP-VS-LOW-PMMINPUT_peak_902	prom./ prom.		pa5014(glnE)/pa5015(aceE)	glutamate-ammonia-ligase adenylyltransferase/pyruvate dehydrogenase	5635537	5636559	5636007	8.78566	3778.16	MPAO1-LPM6h-2ChIP-VS-LOW-PMMINPUT_peak_999	prom./ prom.
pa2931(cifR)/pa2932(morB)	CifR/morphinone reductase	3286774	3287636	3287256	16.5547	11859.9	LOWPMMCHIP-VS-LOW-PMMINPUT_peak_1127	prom./ prom.		pa3720/pa3721(nalC)	hypothetical protein/NalC	4165866	4166823	4166387	8.49021	3198.67	MPAO1-LPM6h-1ChIP-VS-LOW-PMMINPUT_peak_632	prom./ prom.		pa4689	hypothetical protein	5262326	5269972	5262868	8.74351	4060.87	MPAO1-LPM6h-2ChIP-VS-LOW-PMMINPUT_peak_953	prom.
pa1958/pa1959(bacA)	probable transporter/bacitracin resistance protein	2142285	2143878	2142923	16.3491	11816.8	LOWPMMCHIP-VS-LOW-PMMINPUT_peak_759	prom./ prom.		pa4656/pa4657/pa4658	conserved hypothetical protein/hypothetical protein/hypothetical protein	5224280	5226646	5225935	8.42912	3134.13	MPAO1-LPM6h-1ChIP-VS-LOW-PMMINPUT_peak_803	prom./ prom. /prom.		pa1617	probable AMP-binding enzyme	1760222	1761284	1760614	8.69627	3087.34	MPAO1-LPM6h-2ChIP-VS-LOW-PMMINPUT_peak_338	prom.
pa5476(citA)/pa5477	citrate transporter	6167052	6167859	6167496	15.8895	11307.7	LOWPMMCHIP-VS-LOW-PMMINPUT_peak_2198	prom./ prom.		pa0892(aotP)	arginine/ornithine transport protein AotP	975113	975952	975614	8.4136	3177.77	MPAO1-LPM6h-1ChIP-VS-LOW-PMMINPUT_peak_135	prom.		pa4687(hitA)	ferric iron-binding periplasmic protein HitA	5256636	5258176	5257667	8.47533	3377.92	MPAO1-LPM6h-2ChIP-VS-LOW-PMMINPUT_peak_951	prom.
pa0440	probable oxidoreductase	495218	496568	495552	15.8011	11154.1	LOWPMMCHIP-VS-LOW-PMMINPUT_peak_169	prom.		pa1584(sdhB)	succinate dehydrogenase (B subunit)	1722553	1724595	1723299	8.35375	3039.83	MPAO1-LPM6h-1ChIP-VS-LOW-PMMINPUT_peak_272	prom.		pa5359/pa5360(phoB)	hypothetical protein/two-component response regulator PhoB	6026332	6027096	6026719	8.39594	3737.83	MPAO1-LPM6h-2ChIP-VS-LOW-PMMINPUT_peak_1050	prom./ prom.
pa4656/pa4657/pa4658	conserved hypothetical protein/hypothetical protein/hypothetical protein	5224191	5226983	5224831	15.7187	11148.5	LOWPMMCHIP-VS-LOW-PMMINPUT_peak_1845	prom./ prom. /prom.		pa1617	probable AMP-binding enzyme	1760269	1761039	1760612	8.27685	2684.92	MPAO1-LPM6h-1ChIP-VS-LOW-PMMINPUT_peak_276	prom.		pa5299	hypothetical protein	5969016	5970123	5969371	8.22523	3750.32	MPAO1-LPM6h-2ChIP-VS-LOW-PMMINPUT_peak_1043	prom.
pa5359/pa5360(phoB)	hypothetical protein/two-component response regulator PhoB	6026380	6027162	6026724	15.2462	10181.9	LOWPMMCHIP-VS-LOW-PMMINPUT_peak_2139	prom./ prom.		pa5299	hypothetical protein	5969003	5970290	5969368	8.15029	3489.85	MPAO1-LPM6h-1ChIP-VS-LOW-PMMINPUT_peak_896	prom.		pa4656/pa4657/pa4658	conserved hypothetical protein/hypothetical protein/hypothetical protein	5224111	5226723	5225934	8.1869	3154.96	MPAO1-LPM6h-2ChIP-VS-LOW-PMMINPUT_peak_947	prom./ prom. /prom.
pa5438/pa5439	probable transcriptional regulator/probable glucose-6-phosphate dehydrogenase	6121818	6122496	6122081	14.5893	9271.75	LOWPMMCHIP-VS-LOW-PMMINPUT_peak_2181	prom./ prom.		pa0799	probable helicase	878672	879680	879133	7.8874	2742.07	MPAO1-LPM6h-1ChIP-VS-LOW-PMMINPUT_peak_116	prom.		pa0799	probable helicase	878600	879720	879133	8.11526	3047.89	MPAO1-LPM6h-2ChIP-VS-LOW-PMMINPUT_peak_140	prom.
pa0958(oprD)/pa0959	Basic amino acid, basic peptide and imipenem outer membrane porin OprD precursor/hypothetical protein	1045032	1046384	1045819	13.723	8460.25	LOWPMMCHIP-VS-LOW-PMMINPUT_peak_373	prom./ prom.		pa2736	hypothetical protein	3098170	3101286	3099219	7.5228	2269.99	MPAO1-LPM6h-1ChIP-VS-LOW-PMMINPUT_peak_419	prom.		pa0958(oprD)/pa0959	Basic amino acid, basic peptide and imipenem outer membrane porin OprD precursor/hypothetical protein	1044117	1046435	1045819	7.71803	2648.17	MPAO1-LPM6h-2ChIP-VS-LOW-PMMINPUT_peak_182	prom./ prom.
pa4674.1(higB)/pa4675(chtA)	HigB/ChtA	5241306	5244317	5242910	13.307	8454.54	LOWPMMCHIP-VS-LOW-PMMINPUT_peak_1853	prom./ prom.		pa3822	conserved hypothetical protein	4278805	4279884	4279370	7.48822	2723.75	MPAO1-LPM6h-1ChIP-VS-LOW-PMMINPUT_peak_650	prom.		pa2736	hypothetical protein	3098167	3101333	3099216	7.64638	2471.5	MPAO1-LPM6h-2ChIP-VS-LOW-PMMINPUT_peak_495	prom.
pa0641	probable bacteriophage protein	697419	703521	698646	13.2811	8363.74	LOWPMMCHIP-VS-LOW-PMMINPUT_peak_241	inside		pa3865.1	pyocin S4 immunity protein	4326419	4328161	4327426	7.42992	2356.67	MPAO1-LPM6h-1ChIP-VS-LOW-PMMINPUT_peak_661	inside		pa3822	conserved hypothetical protein	4278786	4279913	4279364	7.59682	2960.42	MPAO1-LPM6h-2ChIP-VS-LOW-PMMINPUT_peak_779	prom.
pa1584(sdhB)	succinate dehydrogenase (B subunit)	1718389	1724382	1723307	12.806	8169	LOWPMMCHIP-VS-LOW-PMMINPUT_peak_597	prom.		pa5476(citA)/pa5477	citrate transporter/hypothetical protein	6167078	6167837	6167494	7.25779	2823.43	MPAO1-LPM6h-1ChIP-VS-LOW-PMMINPUT_peak_923	prom./ prom.		pa4268(rpsL)	30S ribosomal protein S12	4771511	4772524	4772158	7.32395	2887.82	MPAO1-LPM6h-2ChIP-VS-LOW-PMMINPUT_peak_867	prom.
pa0574	hypothetical protein	629298	630703	630140	12.757	8118.12	LOWPMMCHIP-VS-LOW-PMMINPUT_peak_213	prom.		pa4431/pa4432(rpsI)/pa4433(rplM)/pa4434	probable iron-sulfur protein/30S ribosomal protein S9/50S ribosomal protein L13/probable oxidoreductase	4964440	4966574	4966041	7.23536	2428.12	MPAO1-LPM6h-1ChIP-VS-LOW-PMMINPUT_peak_756	prom./ prom. /prom. /prom.		pa4674.1(higB)/pa4675(chtA)	HigB/ChtA	5241868	5243886	5242915	7.18054	2549.47	MPAO1-LPM6h-2ChIP-VS-LOW-PMMINPUT_peak_949	prom./ prom.
pa3115(fimV)	Motility protein FimV	3497514	3499060	3498439	12.6934	7823.79	LOWPMMCHIP-VS-LOW-PMMINPUT_peak_1210	prom.		pa4268(rpsL)	30S ribosomal protein S12	4771571	4772495	4772155	7.15895	2620.91	MPAO1-LPM6h-1ChIP-VS-LOW-PMMINPUT_peak_724	prom.		pa5476(citA)/pa5477	citrate transporter/hypothetical protein	6167093	6167820	6167495	7.04624	2834.89	MPAO1-LPM6h-2ChIP-VS-LOW-PMMINPUT_peak_1068	prom./ prom.
pa0799	probable helicase	878619	879678	879138	12.6446	7760.25	LOWPMMCHIP-VS-LOW-PMMINPUT_peak_311	prom.		pa0574	hypothetical protein	629738	630706	630172	6.87517	2379.44	MPAO1-LPM6h-1ChIP-VS-LOW-PMMINPUT_peak_72	prom.		pa0805/pa0806	hypothetical protein/hypothetical protein	882091	884265	883295	6.97448	2197.89	MPAO1-LPM6h-2ChIP-VS-LOW-PMMINPUT_peak_141	prom./ prom.
pa3822	conserved hypothetical protein	4278778	4279927	4279355	12.6005	7754.82	LOWPMMCHIP-VS-LOW-PMMINPUT_peak_1483	prom.		pa5438/pa5439	probable transcriptional regulator/probable glucose-6-phosphate dehydrogenase	6121815	6122426	6122081	6.84366	2563.91	MPAO1-LPM6h-1ChIP-VS-LOW-PMMINPUT_peak_914	prom./ prom.		pa5438/pa5439	probable transcriptional regulator/probable glucose-6-phosphate dehydrogenase	6121811	6122418	6122084	6.95867	2795.82	MPAO1-LPM6h-2ChIP-VS-LOW-PMMINPUT_peak_1061	prom./ prom.
pa1713(exsA)	transcriptional regulator ExsA	1856417	1857775	1856932	12.5918	7528.33	LOWPMMCHIP-VS-LOW-PMMINPUT_peak_647	prom.		pa4674.1(higB)/pa4675(chtA)	HigB/ChtA	5241636	5243768	5242921	6.82363	2199.33	MPAO1-LPM6h-1ChIP-VS-LOW-PMMINPUT_peak_805	prom./ prom.		pa0668.2	tRNA-Ile	720985	727390	723445	6.93226	2181.26	MPAO1-LPM6h-2ChIP-VS-LOW-PMMINPUT_peak_102	prom.
pa1517/pa1518	conserved hypothetical protein/conserved hypothetical protein	1648748	1650342	1649633	12.5407	7481.63	LOWPMMCHIP-VS-LOW-PMMINPUT_peak_568	prom./ prom.		pa1817/pa1818(cadA)	hypothetical protein/lysine decarboxylase	1974319	1975012	1974726	6.60661	1747.66	MPAO1-LPM6h-1ChIP-VS-LOW-PMMINPUT_peak_306	prom./ prom.		pa1368	hypothetical protein	1482364	1489927	1488276	6.82224	1496.37	MPAO1-LPM6h-2ChIP-VS-LOW-PMMINPUT_peak_276	prom.
pa2670	hypothetical protein	3018511	3019093	3018808	12.4798	7251.33	LOWPMMCHIP-VS-LOW-PMMINPUT_peak_1030	prom.		pa2522(czcC)/pa2523(czcR)	outer membrane protein precursor CzcC/CzcR	2843236	2844063	2843589	6.50126	1585.78	MPAO1-LPM6h-1ChIP-VS-LOW-PMMINPUT_peak_380	prom./ prom.		pa0574	hypothetical protein	629348	630680	630147	6.74873	2435.31	MPAO1-LPM6h-2ChIP-VS-LOW-PMMINPUT_peak_83	prom.
pa4239(rpsD)	30S ribosomal protein S4	4752344	4758652	4756067	12.0716	7151.55	LOWPMMCHIP-VS-LOW-PMMINPUT_peak_1649	prom.		pa2940	probable acyl-CoA thiolase	3296329	3297546	3297189	6.36305	1677.15	MPAO1-LPM6h-1ChIP-VS-LOW-PMMINPUT_peak_466	prom.		pa1817/pa1818(cadA)	hypothetical protein/lysine decarboxylase	1974260	1975015	1974730	6.71254	1906.74	MPAO1-LPM6h-2ChIP-VS-LOW-PMMINPUT_peak_370	prom./ prom.
pa4297	TadG	4820885	4821874	4821444	12.0586	7011.07	LOWPMMCHIP-VS-LOW-PMMINPUT_peak_1669	inside		pa3601/pa3602	conserved hypothetical protein/conserved hypothetical protein	4035434	4036812	4036050	6.3133	1799.16	MPAO1-LPM6h-1ChIP-VS-LOW-PMMINPUT_peak_607	prom./ prom.		pa1288	probable outer membrane protein precursor	1399560	1402546	1400641	6.70964	1987.89	MPAO1-LPM6h-2ChIP-VS-LOW-PMMINPUT_peak_257	prom.
pa1871(lasA)	LasA protease precursor	2031726	2033233	2032423	11.9819	7006	LOWPMMCHIP-VS-LOW-PMMINPUT_peak_720	prom.		pa1519/pa1520	probable transporter/probable transcriptional regulator	1651542	1652650	1652067	6.26762	1662.89	MPAO1-LPM6h-1ChIP-VS-LOW-PMMINPUT_peak_254	prom./ prom.		pa2940	probable acyl-CoA thiolase	3296264	3297586	3297191	6.61265	1904.44	MPAO1-LPM6h-2ChIP-VS-LOW-PMMINPUT_peak_552	prom.
pa3089a	1-aminocyclopropane-1-carboxylate deaminase	3468370	3469067	3468699	11.978	6887.49	LOWPMMCHIP-VS-LOW-PMMINPUT_peak_1201	inside		pa1288	probable outer membrane protein precursor	1399632	1402521	1400641	6.26185	1655.98	MPAO1-LPM6h-1ChIP-VS-LOW-PMMINPUT_peak_213	prom.		pa4431/pa4432(rpsI)/pa4433(rplM)/pa4434	probable iron-sulfur protein/30S ribosomal protein S9/50S ribosomal protein L13/probable oxidoreductase	4964430	4966591	4965576	6.56336	2386.17	MPAO1-LPM6h-2ChIP-VS-LOW-PMMINPUT_peak_900	prom./ prom. /prom. /prom.
pa5014(glnE)/pa5015(aceE)	glutamate-ammonia-ligase adenylyltransferase/pyruvate dehydrogenase	5635413	5636553	5636003	11.9634	6741.27	LOWPMMCHIP-VS-LOW-PMMINPUT_peak_1995	prom./ prom.		pa0805/pa0806	hypothetical protein/hypothetical protein	882170	884213	883294	6.256	1704.71	MPAO1-LPM6h-1ChIP-VS-LOW-PMMINPUT_peak_117	prom./ prom.		pa3601/pa3602	conserved hypothetical protein/conserved hypothetical protein	4035417	4036835	4036051	6.5392	2030.31	MPAO1-LPM6h-2ChIP-VS-LOW-PMMINPUT_peak_725	prom./ prom.
pa4598(mexD)	Resistance-Nodulation-Cell Division (RND) multidrug efflux transporter MexD	5153767	5154831	5154530	11.9516	6547.5	LOWPMMCHIP-VS-LOW-PMMINPUT_peak_1810	prom.		pa0440	probable oxidoreductase	495263	495856	495548	6.15025	1870.62	MPAO1-LPM6h-1ChIP-VS-LOW-PMMINPUT_peak_54	prom.		pa4281(sbcD)	exonuclease SbcD	4789197	4794529	4792384	6.53674	2182.69	MPAO1-LPM6h-2ChIP-VS-LOW-PMMINPUT_peak_874	prom.
pa3279(oprP)	Phosphate-specific outer membrane porin OprP precursor	3671817	3673781	3672773	11.7226	6524.96	LOWPMMCHIP-VS-LOW-PMMINPUT_peak_1280	prom.		pa0195(pntAA)	putative NAD(P) transhydrogenase, subunit alpha part 1	223240	224145	223715	6.13516	1941.36	MPAO1-LPM6h-1ChIP-VS-LOW-PMMINPUT_peak_28	prom.		pa0715	hypothetical protein	783251	789018	785868	6.43958	1888.93	MPAO1-LPM6h-2ChIP-VS-LOW-PMMINPUT_peak_114	prom.
pa1181	conserved hypothetical protein	1279390	1280520	1279699	11.4507	6422.2	LOWPMMCHIP-VS-LOW-PMMINPUT_peak_458	prom.		pa1368	hypothetical protein	1482356	1490040	1488272	6.00121	1117.63	MPAO1-LPM6h-1ChIP-VS-LOW-PMMINPUT_peak_229	prom.		pa5369.4	tRNA-Ile	6039340	6045515	6043404	6.42053	2178.32	MPAO1-LPM6h-2ChIP-VS-LOW-PMMINPUT_peak_1052	prom.
pa0715	hypothetical protein	782890	788940	785864	11.4492	6389.72	LOWPMMCHIP-VS-LOW-PMMINPUT_peak_274	prom.		pa5369.4	tRNA-Ile	6039316	6045517	6043399	5.791	1670.38	MPAO1-LPM6h-1ChIP-VS-LOW-PMMINPUT_peak_904	prom.		pa1804(hupB)	DNA-binding protein HU	1958263	1959136	1958721	6.40673	1731.73	MPAO1-LPM6h-2ChIP-VS-LOW-PMMINPUT_peak_368	prom.
pa4281(sbcD)	exonuclease SbcD	4789204	4794106	4792499	11.4414	6363.97	LOWPMMCHIP-VS-LOW-PMMINPUT_peak_1660	prom.		pa0668.2	tRNA-Ile	721050	727376	723341	5.7488	1560.53	MPAO1-LPM6h-1ChIP-VS-LOW-PMMINPUT_peak_90	prom.		pa0195(pntAA)	putative NAD(P) transhydrogenase, subunit alpha part 1	223169	224205	223707	6.32153	2171.52	MPAO1-LPM6h-2ChIP-VS-LOW-PMMINPUT_peak_32	prom.
pa5369.4	tRNA-Ile	6038881	6045817	6043509	11.3258	6283.38	LOWPMMCHIP-VS-LOW-PMMINPUT_peak_2147	prom.		pa4281(sbcD)	exonuclease SbcD	4789209	4794378	4792389	5.74805	1638.88	MPAO1-LPM6h-1ChIP-VS-LOW-PMMINPUT_peak_732	prom.		pa1519/pa1520	probable transporter/probable transcriptional regulator	1651532	1652850	1652067	6.28788	1770.18	MPAO1-LPM6h-2ChIP-VS-LOW-PMMINPUT_peak_309	prom./ prom.
pa4431/pa4432(rpsI)/pa4433(rplM)/pa4434	probable iron-sulfur protein/30S ribosomal protein S9/50S ribosomal protein L13/probable oxidoreductase	4963844	4966610	4965568	11.2779	6258.46	LOWPMMCHIP-VS-LOW-PMMINPUT_peak_1726	prom./ prom. /prom. /prom.		pa4456/pa4457	probable ATP-binding component of ABC transporter/arabinose-5-phosphate isomerase KdsD	4988727	4989497	4989179	5.68969	1718.41	MPAO1-LPM6h-1ChIP-VS-LOW-PMMINPUT_peak_760	prom./ prom.		pa0440	probable oxidoreductase	495260	495846	495551	6.03176	1909.86	MPAO1-LPM6h-2ChIP-VS-LOW-PMMINPUT_peak_63	prom.
pa2148	conserved hypothetical protein	2363997	2364612	2364303	11.2447	6168.57	LOWPMMCHIP-VS-LOW-PMMINPUT_peak_819	prom.		pa2637(nuoA)	NADH dehydrogenase I chain A	2982128	2984553	2982676	5.65223	1276.41	MPAO1-LPM6h-1ChIP-VS-LOW-PMMINPUT_peak_404	prom.		pa3266(capB)	cold acclimation protein B	3653205	3654790	3653647	5.98106	1696.28	MPAO1-LPM6h-2ChIP-VS-LOW-PMMINPUT_peak_641	prom.
pa0668.2	tRNA-Ile	719769	727454	723329	11.0049	6154.8	LOWPMMCHIP-VS-LOW-PMMINPUT_peak_248	prom.		pa1804(hupB)	DNA-binding protein HU	1958293	1959117	1958715	5.56644	1257.98	MPAO1-LPM6h-1ChIP-VS-LOW-PMMINPUT_peak_305	prom.		pa1838(cysI)	sulfite reductase	1996418	1997169	1996816	5.90832	1654.39	MPAO1-LPM6h-2ChIP-VS-LOW-PMMINPUT_peak_373	prom.
pa1165(pcpS)	PcpS	1264652	1265847	1264968	10.9719	6151.52	LOWPMMCHIP-VS-LOW-PMMINPUT_peak_452	prom.		pa0715	hypothetical protein	783298	786697	785866	5.54597	1349.16	MPAO1-LPM6h-1ChIP-VS-LOW-PMMINPUT_peak_100	prom.		pa2522(czcC)/pa2523(czcR)	outer membrane protein precursor CzcC/CzcR	2843242	2844059	2843589	5.89126	1398.32	MPAO1-LPM6h-2ChIP-VS-LOW-PMMINPUT_peak_456	prom./ prom.
pa0450/pa0451	probable phosphate transporter/conserved hypothetical protein	506886	507603	507312	10.8154	6124.62	LOWPMMCHIP-VS-LOW-PMMINPUT_peak_174	prom./ prom.		pa1838(cysI)	sulfite reductase	1996470	1997146	1996812	5.48555	1358.27	MPAO1-LPM6h-1ChIP-VS-LOW-PMMINPUT_peak_309	prom.		pa4297	TadG	4820903	4821751	4821447	5.81744	1735.98	MPAO1-LPM6h-2ChIP-VS-LOW-PMMINPUT_peak_876	inside
pa2549	conserved hypothetical protein	2880020	2881276	2880380	10.7824	6012.4	LOWPMMCHIP-VS-LOW-PMMINPUT_peak_969	prom.		pa3390/pa3389	hypothetical protein/probable ring-cleaving dioxygenase	3793445	3794900	3794156	5.44527	1352.07	MPAO1-LPM6h-1ChIP-VS-LOW-PMMINPUT_peak_574	prom./ prom.		pa4212(phzC1)	phenazine biosynthesis protein PhzC	4714185	4715122	4714761	5.72376	1730.55	MPAO1-LPM6h-2ChIP-VS-LOW-PMMINPUT_peak_851	prom.
pa3000(aroP1)	aromatic amino acid transport protein AroP1	3358662	3360056	3359367	10.7783	6002.81	LOWPMMCHIP-VS-LOW-PMMINPUT_peak_1157	prom.		pa3185	hypothetical protein	3575370	3577987	3575777	5.44095	1375.08	MPAO1-LPM6h-1ChIP-VS-LOW-PMMINPUT_peak_521	prom.		pa3185	hypothetical protein	3575357	3577994	3575778	5.67518	1577.88	MPAO1-LPM6h-2ChIP-VS-LOW-PMMINPUT_peak_622	prom.
pa3831(pepA)	leucine aminopeptidase	4288222	4289902	4289352	10.7748	5753.25	LOWPMMCHIP-VS-LOW-PMMINPUT_peak_1487	inside		pa0905(rsmA)	RsmA	989930	992194	991490	5.43061	1297.32	MPAO1-LPM6h-1ChIP-VS-LOW-PMMINPUT_peak_137	prom.		pa4456/pa4457	probable ATP-binding component of ABC transporter/arabinose-5-phosphate isomerase KdsD	4988733	4989498	4989173	5.64626	1778.4	MPAO1-LPM6h-2ChIP-VS-LOW-PMMINPUT_peak_905	prom./ prom.
pa1288	probable outer membrane protein precursor	1399607	1402302	1400642	10.684	5680.32	LOWPMMCHIP-VS-LOW-PMMINPUT_peak_491	prom.		pa4349/pa4350(olsB)	hypothetical protein/OlsB	4878380	4878968	4878672	5.42232	1339.92	MPAO1-LPM6h-1ChIP-VS-LOW-PMMINPUT_peak_742	prom./ prom.		pa3390/pa3389	hypothetical protein/probable ring-cleaving dioxygenase	3793420	3794903	3794168	5.60441	1512.24	MPAO1-LPM6h-2ChIP-VS-LOW-PMMINPUT_peak_672	prom./ prom.
pa3601/pa3602	conserved hypothetical protein/conserved hypothetical protein	4035385	4036858	4036051	10.4676	5442.29	LOWPMMCHIP-VS-LOW-PMMINPUT_peak_1403	prom./ prom.		pa0291(oprE)	Anaerobically-induced outer membrane porin OprE precursor	326470	327578	326994	5.409	1497.18	MPAO1-LPM6h-1ChIP-VS-LOW-PMMINPUT_peak_41	prom.		pa0905(rsmA)	RsmA	989868	992168	991475	5.59331	1453.21	MPAO1-LPM6h-2ChIP-VS-LOW-PMMINPUT_peak_164	prom.
pa5105(hutC)/pa5106	histidine utilization repressor HutC/conserved hypothetical protein	5749074	5750240	5749420	10.4394	5414.05	LOWPMMCHIP-VS-LOW-PMMINPUT_peak_2041	prom./ prom.		pa3621.1(rsmZ)	regulatory RNA RsmZ	4057463	4058093	4057845	5.361	1347.16	MPAO1-LPM6h-1ChIP-VS-LOW-PMMINPUT_peak_610	prom.		pa4566(obg)/pa4568(rplU)/pa4569(ispB)	GTP-binding protein Obg/50S ribosomal protein L21/octaprenyl-diphosphate synthase	5115677	5117171	5116691	5.5718	1687.3	MPAO1-LPM6h-2ChIP-VS-LOW-PMMINPUT_peak_932	prom./ prom. /prom.
pa4998	conserved hypothetical protein	5615050	5616105	5615351	10.2246	5404.28	LOWPMMCHIP-VS-LOW-PMMINPUT_peak_1985	prom.		pa3279(oprP)	Phosphate-specific outer membrane porin OprP precursor	3672452	3673335	3672764	5.31998	1300.5	MPAO1-LPM6h-1ChIP-VS-LOW-PMMINPUT_peak_546	prom.		pa1249(aprA)	alkaline metalloproteinase precursor	1354679	1356847	1355600	5.5712	1386.03	MPAO1-LPM6h-2ChIP-VS-LOW-PMMINPUT_peak_250	prom.
pa3185	hypothetical protein	3575341	3576333	3575764	10.1306	5283.27	LOWPMMCHIP-VS-LOW-PMMINPUT_peak_1238	prom.		pa0123	probable transcriptional regulator	143179	144450	144113	5.31696	1504.93	MPAO1-LPM6h-1ChIP-VS-LOW-PMMINPUT_peak_19	prom.		pa4937(rnr)	exoribonuclease RNase R	5541325	5542368	5541646	5.56965	1750.96	MPAO1-LPM6h-2ChIP-VS-LOW-PMMINPUT_peak_988	prom.
pa2736	hypothetical protein	3098163	3101424	3099214	10.1155	5278.39	LOWPMMCHIP-VS-LOW-PMMINPUT_peak_1054	prom.		pa4937(rnr)	exoribonuclease RNase R	5541330	5542104	5541645	5.30702	1507.48	MPAO1-LPM6h-1ChIP-VS-LOW-PMMINPUT_peak_844	prom.		pa4349/pa4350(olsB)	hypothetical protein/OlsB	4878366	4878951	4878673	5.53585	1475.55	MPAO1-LPM6h-2ChIP-VS-LOW-PMMINPUT_peak_884	prom./ prom.
pa3865.1	pyocin S4 immunity protein	4326356	4328173	4327426	10.0304	5262.87	LOWPMMCHIP-VS-LOW-PMMINPUT_peak_1501	inside		pa4297	TadG	4820943	4821739	4821440	5.30355	1384.88	MPAO1-LPM6h-1ChIP-VS-LOW-PMMINPUT_peak_734	inside		pa3279(oprP)	Phosphate-specific outer membrane porin OprP precursor	3672306	3673709	3672767	5.52706	1482.68	MPAO1-LPM6h-2ChIP-VS-LOW-PMMINPUT_peak_645	prom.
pa1368	hypothetical protein	1481267	1489955	1488281	9.85686	5256.87	LOWPMMCHIP-VS-LOW-PMMINPUT_peak_522	prom.		pa4566(obg)/pa4568(rplU)/pa4569(ispB)	GTP-binding protein Obg/50S ribosomal protein L21/octaprenyl-diphosphate synthase	5115634	5117189	5116672	5.29489	1457.78	MPAO1-LPM6h-1ChIP-VS-LOW-PMMINPUT_peak_785	prom./ prom. /prom.		pa4249(rpsH)	30S ribosomal protein S8	4766936	4768812	4767449	5.45445	1723.28	MPAO1-LPM6h-2ChIP-VS-LOW-PMMINPUT_peak_865	prom.
pa4456/pa4457	probable ATP-binding component of ABC transporter/arabinose-5-phosphate isomerase KdsD/	4988684	4989566	4989174	9.85383	5251.95	LOWPMMCHIP-VS-LOW-PMMINPUT_peak_1737	prom./ prom.		pa4249(rpsH)	30S ribosomal protein S8	4766967	4768824	4767449	5.27644	1527.01	MPAO1-LPM6h-1ChIP-VS-LOW-PMMINPUT_peak_723	prom.		pa0979/pa0981	conserved hypothetical protein	1061632	1064900	1062444	5.44109	1207.12	MPAO1-LPM6h-2ChIP-VS-LOW-PMMINPUT_peak_192	prom./ prom.
pa4067(oprG)	Outer membrane protein OprG precursor	4544113	4545620	4544593	9.74375	5217.24	LOWPMMCHIP-VS-LOW-PMMINPUT_peak_1567	prom.		pa0781/pa0782(putA)	hypothetical protein/proline dehydrogenase PutA	851100	852299	851443	5.25069	1260.82	MPAO1-LPM6h-1ChIP-VS-LOW-PMMINPUT_peak_112	prom./ prom.		pa2223	hypothetical protein	2441576	2451689	2447140	5.42959	883.327	MPAO1-LPM6h-2ChIP-VS-LOW-PMMINPUT_peak_426	prom.
pa4031(ppa)	inorganic pyrophosphatase	4512386	4513127	4512905	9.67455	5059.05	LOWPMMCHIP-VS-LOW-PMMINPUT_peak_1556	inside		pa3266(capB)	cold acclimation protein B	3653251	3654823	3653654	5.21298	1232.4	MPAO1-LPM6h-1ChIP-VS-LOW-PMMINPUT_peak_540	prom.		pa2637(nuoA)	NADH dehydrogenase I chain A	2982151	2984541	2982648	5.41255	1242.56	MPAO1-LPM6h-2ChIP-VS-LOW-PMMINPUT_peak_480	prom.
pa5446	hypothetical protein	6134552	6137194	6135546	9.66867	4961.44	LOWPMMCHIP-VS-LOW-PMMINPUT_peak_2187	prom.		pa5033	hypothetical protein	5663350	5663943	5663654	5.20444	1403.67	MPAO1-LPM6h-1ChIP-VS-LOW-PMMINPUT_peak_858	prom.		pa0641	probable bacteriophage protein	698139	698978	698643	5.40748	1496.49	MPAO1-LPM6h-2ChIP-VS-LOW-PMMINPUT_peak_94	inside
pa2830(htpX)	heat shock protein HtpX	3182397	3183221	3182845	9.63032	4943.26	LOWPMMCHIP-VS-LOW-PMMINPUT_peak_1094	prom.		pa4212(phzC)	phenazine biosynthesis protein PhzC	4714213	4715117	4714791	5.1689	1349.42	MPAO1-LPM6h-1ChIP-VS-LOW-PMMINPUT_peak_708	prom.		pa2461	hypothetical protein	2760872	2762570	2761819	5.36379	974.085	MPAO1-LPM6h-2ChIP-VS-LOW-PMMINPUT_peak_451	prom.
pa4407(ftsZ)	cell division protein FtsZ	4940178	4940934	4940521	9.6179	4929.13	LOWPMMCHIP-VS-LOW-PMMINPUT_peak_1714	prom.		pa1871(lasA)	LasA protease precursor	2031744	2032715	2032433	5.16738	1048.9	MPAO1-LPM6h-1ChIP-VS-LOW-PMMINPUT_peak_315	prom.		pa2748/pa2749(endA)	probable methionine aminopeptidase/DNA-specific endonuclease I	3110176	3111871	3110764	5.17287	1311.64	MPAO1-LPM6h-2ChIP-VS-LOW-PMMINPUT_peak_498	prom./ prom.
pa5255(algQ)	Alginate regulatory protein AlgQ	5916468	5918323	5917215	9.55863	4900.4	LOWPMMCHIP-VS-LOW-PMMINPUT_peak_2101	inside		pa1249(aprA)	alkaline metalloproteinase precursor	1354781	1356262	1355599	5.15592	1127.05	MPAO1-LPM6h-1ChIP-VS-LOW-PMMINPUT_peak_206	prom.		pa0291(oprE)	Anaerobically-induced outer membrane porin OprE precursor	326463	327569	326996	5.17034	1451.19	MPAO1-LPM6h-2ChIP-VS-LOW-PMMINPUT_peak_48	prom.
pa0425(mexA)	Resistance-Nodulation-Cell Division (RND) multidrug efflux membrane fusion protein MexA precursor	470601	472532	471629	9.53487	4741.03	LOWPMMCHIP-VS-LOW-PMMINPUT_peak_156	prom.		pa2748/pa2749(endA)	probable methionine aminopeptidase/DNA-specific endonuclease I	3110157	3111827	3110771	5.15345	1231.15	MPAO1-LPM6h-1ChIP-VS-LOW-PMMINPUT_peak_421	prom./ prom.		pa1871(lasA)	LasA protease precursor	2031745	2032738	2032426	5.14802	1101.94	MPAO1-LPM6h-2ChIP-VS-LOW-PMMINPUT_peak_381	prom.
pa2637(nuoA)	NADH dehydrogenase I chain A	2981748	2985622	2982457	9.48557	4664	LOWPMMCHIP-VS-LOW-PMMINPUT_peak_1018	prom.		pa0641	probable bacteriophage protein	698124	698962	698642	5.11721	1269.85	MPAO1-LPM6h-1ChIP-VS-LOW-PMMINPUT_peak_82	inside		pa3031.1	tRNA-Pro	3394885	3395609	3395197	5.13678	1175.4	MPAO1-LPM6h-2ChIP-VS-LOW-PMMINPUT_peak_579	prom.
pa4326/pa4327	hypothetical protein/hypothetical protein	4854260	4855677	4855356	9.19559	4316.94	LOWPMMCHIP-VS-LOW-PMMINPUT_peak_1679	prom./ prom.		pa3031.1	tRNA-Pro	3394890	3395540	3395189	5.08009	1087.02	MPAO1-LPM6h-1ChIP-VS-LOW-PMMINPUT_peak_491	prom.		pa1165(pcpS)	PcpS	1264677	1265372	1264969	5.12942	1182.41	MPAO1-LPM6h-2ChIP-VS-LOW-PMMINPUT_peak_232	prom.
pa0781/pa0782(putA)	hypothetical protein/proline dehydrogenase PutA	850729	852607	851442	9.111	4301.06	LOWPMMCHIP-VS-LOW-PMMINPUT_peak_301	prom./ prom.		pa2830(htpX)	heat shock protein HtpX	3182394	3183130	3182852	5.06172	1074.28	MPAO1-LPM6h-1ChIP-VS-LOW-PMMINPUT_peak_446	prom.		pa0781/pa0782(putA)	hypothetical protein/proline dehydrogenase PutA	851102	852315	851448	5.11392	1266.62	MPAO1-LPM6h-2ChIP-VS-LOW-PMMINPUT_peak_133	prom./ prom.
pa1035/pa1036	hypothetical protein/hypothetical protein	1123277	1124710	1123941	9.09151	4292.44	LOWPMMCHIP-VS-LOW-PMMINPUT_peak_412	prom./ prom.		pa1958/pa1959(bacA)	probable transporter/bacitracin resistance protein	2142588	2143232	2142926	4.98617	982.781	MPAO1-LPM6h-1ChIP-VS-LOW-PMMINPUT_peak_327	prom./ prom.		pa0123	probable transcriptional regulator	143171	144546	144107	5.03199	1429.27	MPAO1-LPM6h-2ChIP-VS-LOW-PMMINPUT_peak_20	prom.
pa4249(rpsH)	30S ribosomal protein S8	4759154	4769359	4767443	8.87991	4238.74	LOWPMMCHIP-VS-LOW-PMMINPUT_peak_1650	prom.		pa1165(pcpS)	PcpS	1264698	1265321	1264974	4.92358	1030.37	MPAO1-LPM6h-1ChIP-VS-LOW-PMMINPUT_peak_192	prom.		pa3001/pa3002(mfd)	probable glyceraldehyde-3-phosphate dehydrogenase/transcription-repair coupling protein Mfd	3360433	3361101	3360754	4.8815	1131.07	MPAO1-LPM6h-2ChIP-VS-LOW-PMMINPUT_peak_572	prom./ prom.
pa2068/pa2069	probable major facilitator superfamily (MFS) transporter/probable carbamoyl transferase	2267175	2268049	2267594	8.78469	4213.48	LOWPMMCHIP-VS-LOW-PMMINPUT_peak_788	prom./ prom.		pa0482(glcB)/pa0483/pa0484	malate synthase G/probable acetyltransferase/conserved hypothetical protein	543838	546352	544551	4.88972	1280.03	MPAO1-LPM6h-1ChIP-VS-LOW-PMMINPUT_peak_61	prom./ prom. /prom.		pa3621.1(rsmZ)	regulatory RNA RsmZ	4057491	4058156	4057849	4.87918	1184.04	MPAO1-LPM6h-2ChIP-VS-LOW-PMMINPUT_peak_731	prom.
pa5398(dgcA)	DgcA, Dimethylglycine catabolism	6074808	6076026	6075427	8.67487	4149.53	LOWPMMCHIP-VS-LOW-PMMINPUT_peak_2158	prom.		pa2730	hypothetical protein	3087575	3091903	3088163	4.82511	949.25	MPAO1-LPM6h-1ChIP-VS-LOW-PMMINPUT_peak_416	downstream		pa5033	hypothetical protein	5663003	5663915	5663661	4.8767	1306.51	MPAO1-LPM6h-2ChIP-VS-LOW-PMMINPUT_peak_1003	prom.
pa2940	probable acyl-CoA thiolase	3296358	3297714	3297198	8.67155	4128.92	LOWPMMCHIP-VS-LOW-PMMINPUT_peak_1132	prom.		pa2461	hypothetical protein	2760964	2762519	2761818	4.76228	727.487	MPAO1-LPM6h-1ChIP-VS-LOW-PMMINPUT_peak_375	prom.		pa0001(dnaA)	chromosomal replication initiator protein DnaA	7	1087	155	4.86477	809.834	MPAO1-LPM6h-2ChIP-VS-LOW-PMMINPUT_peak_1	prom.
pa0956(proS)/pa0957	prolyl-tRNA synthetase/hypothetical protein	1042652	1043824	1043408	8.65503	4042.86	LOWPMMCHIP-VS-LOW-PMMINPUT_peak_371	prom./ prom.		pa0979/pa0981	conserved hypothetical protein	1062161	1064860	1062445	4.76059	876.083	MPAO1-LPM6h-1ChIP-VS-LOW-PMMINPUT_peak_158	prom./ prom.		pa1149	hypothetical protein	1243075	1244637	1243666	4.84823	920.185	MPAO1-LPM6h-2ChIP-VS-LOW-PMMINPUT_peak_227	prom.
pa1284	probable acyl-CoA dehydrogenase	1396065	1397141	1396791	8.65288	3999.69	LOWPMMCHIP-VS-LOW-PMMINPUT_peak_490	prom.		pa3001/pa3002(mfd)	probable glyceraldehyde-3-phosphate dehydrogenase/transcription-repair coupling protein Mfd	3360438	3361072	3360758	4.72125	999.647	MPAO1-LPM6h-1ChIP-VS-LOW-PMMINPUT_peak_486	prom./ prom.		pa2730	hypothetical protein	3087541	3091918	3088168	4.84478	1012.83	MPAO1-LPM6h-2ChIP-VS-LOW-PMMINPUT_peak_492	downstream
pa4726.11(crcZ)	CrcZ	5308168	5309920	5308447	8.58266	3944.91	LOWPMMCHIP-VS-LOW-PMMINPUT_peak_1885	prom.		pa0103	probable sulfate transporter	124427	125080	124742	4.69869	1215.17	MPAO1-LPM6h-1ChIP-VS-LOW-PMMINPUT_peak_17	prom.		pa1181	conserved hypothetical protein	1279431	1280477	1279700	4.81292	1108.57	MPAO1-LPM6h-2ChIP-VS-LOW-PMMINPUT_peak_237	prom.
pa1528(zipA)	cell division protein ZipA	1664247	1665277	1664914	8.41846	3842.48	LOWPMMCHIP-VS-LOW-PMMINPUT_peak_574	prom.		pa1181	conserved hypothetical protein	1279429	1280308	1279701	4.69627	996.818	MPAO1-LPM6h-1ChIP-VS-LOW-PMMINPUT_peak_195	prom.		pa1958/pa1959(bacA)	probable transporter/bacitracin resistance protein	2142580	2143246	2142921	4.77265	954.219	MPAO1-LPM6h-2ChIP-VS-LOW-PMMINPUT_peak_399	prom./ prom.
pa2621(clpS)/pa2622(cspD)	ClpS/cold-shock protein CspD	2964132	2965448	2965074	8.37672	3763.51	LOWPMMCHIP-VS-LOW-PMMINPUT_peak_1008	prom./ prom.		pa3486(vgrG4b)	VgrG4b	3899724	3900558	3900083	4.68575	1017.54	MPAO1-LPM6h-1ChIP-VS-LOW-PMMINPUT_peak_590	prom.		pa2035/pa2036	probable decarboxylase/hypothetical protein	2226099	2229443	2226751	4.76529	835.52	MPAO1-LPM6h-2ChIP-VS-LOW-PMMINPUT_peak_404	prom./ prom.
pa2748/pa2749(endA)	probable methionine aminopeptidase/DNA-specific endonuclease I	3109636	3111919	3110771	8.34409	3754.44	LOWPMMCHIP-VS-LOW-PMMINPUT_peak_1059	prom./ prom.		pa1538/pa1539	probable flavin-containing monooxygenase/hypothetical protein	1677213	1677833	1677467	4.68207	907.868	MPAO1-LPM6h-1ChIP-VS-LOW-PMMINPUT_peak_258	prom./ prom.		pa1035/pa1036	hypothetical protein/hypothetical protein	1123236	1124593	1123938	4.72776	1048.3	MPAO1-LPM6h-2ChIP-VS-LOW-PMMINPUT_peak_208	prom./ prom.
pa0123	probable transcriptional regulator	143230	144662	144113	8.12889	3747.15	LOWPMMCHIP-VS-LOW-PMMINPUT_peak_47	prom.		pa5105(hutC)/pa5106	histidine utilization repressor HutC/conserved hypothetical protein	5749134	5749900	5749429	4.65087	1131.45	MPAO1-LPM6h-1ChIP-VS-LOW-PMMINPUT_peak_872	prom./ prom.		pa1538/pa1539	probable flavin-containing monooxygenase/hypothetical protein	1677199	1677803	1677464	4.72451	978.517	MPAO1-LPM6h-2ChIP-VS-LOW-PMMINPUT_peak_315	prom./ prom.
pa0195(pntAA)	putative NAD(P) transhydrogenase, subunit alpha part 1	222818	224135	223698	8.05759	3716.88	LOWPMMCHIP-VS-LOW-PMMINPUT_peak_73	prom.		pa4726.11(crcZ)	CrcZ	5308207	5309694	5308532	4.64106	1069.66	MPAO1-LPM6h-1ChIP-VS-LOW-PMMINPUT_peak_817	prom.		pa4726.11(crcZ)	CrcZ	5308213	5309696	5308575	4.71153	1168.7	MPAO1-LPM6h-2ChIP-VS-LOW-PMMINPUT_peak_963	prom.
pa0805/pa0806	hypothetical protein/hypothetical protein	882035	884332	883295	7.9455	3653.95	LOWPMMCHIP-VS-LOW-PMMINPUT_peak_314	prom./ prom.		pa3000(aroP1)	aromatic amino acid transport protein AroP1	3358778	3359839	3359370	4.54485	899.693	MPAO1-LPM6h-1ChIP-VS-LOW-PMMINPUT_peak_485	prom.		pa2830(htpX)	heat shock protein HtpX	3182399	3183181	3182852	4.70545	982.042	MPAO1-LPM6h-2ChIP-VS-LOW-PMMINPUT_peak_530	prom.
pa3868	hypothetical protein	4330686	4333757	4330988	7.90118	3641	LOWPMMCHIP-VS-LOW-PMMINPUT_peak_1503	prom.		pa4598(mexD)	Resistance-Nodulation-Cell Division (RND) multidrug efflux transporter MexD	5153986	5154797	5154533	4.46145	1053.57	MPAO1-LPM6h-1ChIP-VS-LOW-PMMINPUT_peak_790	prom.		pa3000(aroP1)	aromatic amino acid transport protein AroP1	3358762	3359968	3359365	4.68459	1013.06	MPAO1-LPM6h-2ChIP-VS-LOW-PMMINPUT_peak_571	prom.
pa0009(glyQ)/pa0010(tag)/pa0012	glycyl-tRNA synthetase alpha chain/DNA-3-methyladenine glycosidase I/hypothetical protein	13222	15725	15029	7.87793	3557.7	LOWPMMCHIP-VS-LOW-PMMINPUT_peak_8	prom./ prom. /prom.		pa3011(topA)	DNA topoisomerase I	3372769	3373445	3373107	4.45766	876.226	MPAO1-LPM6h-1ChIP-VS-LOW-PMMINPUT_peak_489	prom.		pa0482(glcB)/pa0483/pa0484	malate synthase G/probable acetyltransferase/conserved hypothetical protein	543843	546363	544551	4.67275	1235.84	MPAO1-LPM6h-2ChIP-VS-LOW-PMMINPUT_peak_70	prom./ prom. /prom.
pa1128	probable transcriptional regulator	1219924	1220529	1220249	7.85277	3552.41	LOWPMMCHIP-VS-LOW-PMMINPUT_peak_438	prom.		pa5398(dgcA)	DgcA, Dimethylglycine catabolism	6075190	6075819	6075427	4.44752	1123.19	MPAO1-LPM6h-1ChIP-VS-LOW-PMMINPUT_peak_907	prom.		pa0103	probable sulfate transporter	124398	125063	124740	4.63702	1251.71	MPAO1-LPM6h-2ChIP-VS-LOW-PMMINPUT_peak_18	prom.
pa2634(aceA)	isocitrate lyase AceA	2976917	2978648	2977315	7.84716	3540.4	LOWPMMCHIP-VS-LOW-PMMINPUT_peak_1015	prom.		pa5255(algQ)	Alginate regulatory protein AlgQ	5916961	5918147	5917224	4.38714	1162.77	MPAO1-LPM6h-1ChIP-VS-LOW-PMMINPUT_peak_887	inside		pa5105(hutC)/pa5106	histidine utilization repressor HutC/conserved hypothetical protein	5749130	5749891	5749433	4.58874	1164.92	MPAO1-LPM6h-2ChIP-VS-LOW-PMMINPUT_peak_1017	prom./ prom.
pa3833	hypothetical protein	4290615	4291146	4290881	7.7543	3443.76	LOWPMMCHIP-VS-LOW-PMMINPUT_peak_1488	prom.		pa5078(opgG)	OpgG	5718289	5719093	5718796	4.38243	998.078	MPAO1-LPM6h-1ChIP-VS-LOW-PMMINPUT_peak_863	prom.		pa1528(zipA)	cell division protein ZipA	1664359	1665799	1664915	4.57347	955.173	MPAO1-LPM6h-2ChIP-VS-LOW-PMMINPUT_peak_312	prom.
pa0291(oprE)	Anaerobically-induced outer membrane porin OprE precursor	326376	328044	327005	7.72792	3386.18	LOWPMMCHIP-VS-LOW-PMMINPUT_peak_112	prom.		pa1035/pa1036	hypothetical protein/hypothetical protein	1123284	1124630	1123939	4.37915	845.995	MPAO1-LPM6h-1ChIP-VS-LOW-PMMINPUT_peak_173	prom./ prom.		pa5398(dgcA)	DgcA, Dimethylglycine catabolism	6075130	6075846	6075421	4.543	1240.88	MPAO1-LPM6h-2ChIP-VS-LOW-PMMINPUT_peak_1054	prom.
pa3621.1(rsmZ)	regulatory RNA RsmZ	4057548	4058138	4057847	7.71268	3369.81	LOWPMMCHIP-VS-LOW-PMMINPUT_peak_1413	prom.		pa5348	probable DNA-binding protein	6016789	6017864	6017455	4.3753	1124.78	MPAO1-LPM6h-1ChIP-VS-LOW-PMMINPUT_peak_901	prom.		pa5255(algQ)	Alginate regulatory protein AlgQ	5916937	5918140	5917223	4.52421	1310.91	MPAO1-LPM6h-2ChIP-VS-LOW-PMMINPUT_peak_1034	inside
pa4522(ampD)	beta-lactamase expression regulator AmpD	5064613	5065178	5064959	7.69464	3366.54	LOWPMMCHIP-VS-LOW-PMMINPUT_peak_1772	inside		pa0450/pa0451	probable phosphate transporter/conserved hypothetical protein	507021	507581	507308	4.36052	954.208	MPAO1-LPM6h-1ChIP-VS-LOW-PMMINPUT_peak_57	prom./ prom.		pa3486(vgrG4b)	VgrG4b	3899684	3900867	3900073	4.50924	994.961	MPAO1-LPM6h-2ChIP-VS-LOW-PMMINPUT_peak_695	prom.
pa0245(aroQ2)	3-dehydroquinate dehydratase	277458	278467	277828	7.59476	3336.77	LOWPMMCHIP-VS-LOW-PMMINPUT_peak_89	prom.		pa4067(oprG)	Outer membrane protein OprG precursor	4544135	4545323	4544590	4.20732	880.031	MPAO1-LPM6h-1ChIP-VS-LOW-PMMINPUT_peak_681	prom.		pa0729	hypothetical protein	797355	797925	797643	4.47049	1194.97	MPAO1-LPM6h-2ChIP-VS-LOW-PMMINPUT_peak_120	overlap end
pa1300	ECF sigma factor	1409115	1410053	1409572	7.57271	3335.52	LOWPMMCHIP-VS-LOW-PMMINPUT_peak_494	prom.		pa2035/pa2036	probable decarboxylase/hypothetical protein	2226131	2229396	2226731	4.19267	604.984	MPAO1-LPM6h-1ChIP-VS-LOW-PMMINPUT_peak_332	prom./ prom.		pa2698/pa2699	probable hydrolase/hypothetical protein	3051205	3051917	3051558	4.46778	820.239	MPAO1-LPM6h-2ChIP-VS-LOW-PMMINPUT_peak_489	prom./ prom.
pa1538/pa1539	probable flavin-containing monooxygenase/hypothetical protein	1677207	1678066	1677464	7.56788	3320.99	LOWPMMCHIP-VS-LOW-PMMINPUT_peak_578	prom./ prom.		pa2634(aceA)	isocitrate lyase AceA	2977018	2978004	2977317	4.1915	711.812	MPAO1-LPM6h-1ChIP-VS-LOW-PMMINPUT_peak_402	prom.		pa4272(rplJ)/pa4277(tufB)	50S ribosomal protein L10/elongation factor Tu	4781021	4786155	4785656	4.4585	1014.48	MPAO1-LPM6h-2ChIP-VS-LOW-PMMINPUT_peak_871	prom./ prom.
pa1519/pa1520	probable transporter/probable transcriptional regulator	1651444	1652822	1652053	7.51122	3309.12	LOWPMMCHIP-VS-LOW-PMMINPUT_peak_570	prom./ prom.		pa0729	hypothetical protein	797381	797931	797644	4.19118	985.857	MPAO1-LPM6h-1ChIP-VS-LOW-PMMINPUT_peak_104	overlap end		pa2634(aceA)	isocitrate lyase AceA	2976996	2977997	2977317	4.45841	857.722	MPAO1-LPM6h-2ChIP-VS-LOW-PMMINPUT_peak_478	prom.
pa0482(glcB)/pa0483/pa0484	malate synthase G/probable acetyltransferase/conserved hypothetical protein	543747	546480	544550	7.44713	3304.98	LOWPMMCHIP-VS-LOW-PMMINPUT_peak_185	prom./ prom. /prom.		pa1149	hypothetical protein	1243215	1244615	1243663	4.18543	641.643	MPAO1-LPM6h-1ChIP-VS-LOW-PMMINPUT_peak_185	prom.		pa5348	probable DNA-binding protein	6016814	6017859	6017455	4.43393	1223.84	MPAO1-LPM6h-2ChIP-VS-LOW-PMMINPUT_peak_1049	prom.
pa3011(topA)	DNA topoisomerase I	3372779	3373583	3373092	7.42557	3280.74	LOWPMMCHIP-VS-LOW-PMMINPUT_peak_1162	prom.		pa3190	probable binding protein component of ABC sugar transporter	3581051	3582013	3581734	4.15035	822.378	MPAO1-LPM6h-1ChIP-VS-LOW-PMMINPUT_peak_524	prom.		pa3011(topA)	DNA topoisomerase I	3372761	3373482	3373102	4.37256	890.828	MPAO1-LPM6h-2ChIP-VS-LOW-PMMINPUT_peak_575	prom.
pa0490	hypothetical protein	550308	551182	550802	7.39444	3261.51	LOWPMMCHIP-VS-LOW-PMMINPUT_peak_188	prom.		pa1528(zipA)	cell division protein ZipA	1664424	1665321	1664915	4.14933	735.952	MPAO1-LPM6h-1ChIP-VS-LOW-PMMINPUT_peak_256	prom.		pa4067(oprG)	Outer membrane protein OprG precursor	4544149	4545337	4544593	4.37035	1011.63	MPAO1-LPM6h-2ChIP-VS-LOW-PMMINPUT_peak_818	prom.
pa2223	hypothetical protein	2443640	2451678	2447141	7.33851	3218.13	LOWPMMCHIP-VS-LOW-PMMINPUT_peak_849	prom.		pa3868	hypothetical protein	4330727	4332073	4330986	4.13565	914.111	MPAO1-LPM6h-1ChIP-VS-LOW-PMMINPUT_peak_663	prom.		pa3133(sawR)	SawR	3514324	3515465	3514985	4.33751	860.864	MPAO1-LPM6h-2ChIP-VS-LOW-PMMINPUT_peak_607	prom.
pa1249(aprA)	alkaline metalloproteinase precursor	1354661	1356906	1355595	7.32683	3216.41	LOWPMMCHIP-VS-LOW-PMMINPUT_peak_482	prom.		pa2698/pa2699	probable hydrolase/hypothetical protein	3051227	3051894	3051541	4.12132	653.883	MPAO1-LPM6h-1ChIP-VS-LOW-PMMINPUT_peak_413	prom./ prom.		pa4598(mexD)	Resistance-Nodulation-Cell Division (RND) multidrug efflux transporter MexD	5153978	5154788	5154530	4.33072	1046.91	MPAO1-LPM6h-2ChIP-VS-LOW-PMMINPUT_peak_937	prom.
pa4566(obg)/pa4568(rplU)/pa4569(ispB)	GTP-binding protein Obg/50S ribosomal protein L21/octaprenyl-diphosphate synthase	5115133	5117804	5116649	7.32201	3214.29	LOWPMMCHIP-VS-LOW-PMMINPUT_peak_1796	prom./ prom. /prom.		pa4249(rpsH)	30S ribosomal protein S8	4759211	4761706	4760884	4.08904	898.852	MPAO1-LPM6h-1ChIP-VS-LOW-PMMINPUT_peak_719	prom.		pa1387	hypothetical protein	1502510	1508396	1507319	4.32237	945.38	MPAO1-LPM6h-2ChIP-VS-LOW-PMMINPUT_peak_280	inside
pa4272(rplJ)/pa4277(tufB)	50S ribosomal protein L10/elongation factor Tu	4780969	4786166	4782191	7.31362	3178.35	LOWPMMCHIP-VS-LOW-PMMINPUT_peak_1656	prom./ prom.		pa0245(aroQ2)	3-dehydroquinate dehydratase	277584	278113	277827	4.05002	880.204	MPAO1-LPM6h-1ChIP-VS-LOW-PMMINPUT_peak_34	prom.		pa5078(opgG)	OpgG	5718303	5719075	5718799	4.31797	1023.91	MPAO1-LPM6h-2ChIP-VS-LOW-PMMINPUT_peak_1008	prom.
pa3390/pa3389	hypothetical protein/probable ring-cleaving dioxygenase	3793409	3794915	3794156	7.30196	3148.79	LOWPMMCHIP-VS-LOW-PMMINPUT_peak_1319	prom./ prom.		pa3833	hypothetical protein	4290628	4291177	4290881	3.99923	718.668	MPAO1-LPM6h-1ChIP-VS-LOW-PMMINPUT_peak_654	prom.		pa2740(pheS)	phenylalanyl-tRNA synthetase, alpha-subunit	3102915	3105143	3103550	4.30173	834.101	MPAO1-LPM6h-2ChIP-VS-LOW-PMMINPUT_peak_496	prom.
pa2734	hypothetical protein	3093005	3097544	3095241	7.24958	3064.09	LOWPMMCHIP-VS-LOW-PMMINPUT_peak_1053	inside		pa4272(rplJ)/pa4277(tufB)	50S ribosomal protein L10/elongation factor Tu	4782681	4786165	4785672	3.96759	747.794	MPAO1-LPM6h-1ChIP-VS-LOW-PMMINPUT_peak_729	prom./ prom.		pa0450/pa0451	probable phosphate transporter/conserved hypothetical protein	507020	507559	507308	4.27737	969.659	MPAO1-LPM6h-2ChIP-VS-LOW-PMMINPUT_peak_66	prom./ prom.
pa0979/pa0981	conserved hypothetical protein/hypothetical protein	1061609	1064846	1063474	7.24871	2979.46	LOWPMMCHIP-VS-LOW-PMMINPUT_peak_385	prom./ prom.		pa2621(clpS)/pa2622(cspD)	ClpS/cold-shock protein CspD	2964578	2965376	2965075	3.96216	625.833	MPAO1-LPM6h-1ChIP-VS-LOW-PMMINPUT_peak_400	prom./ prom.		pa0874	hypothetical protein	955230	956266	955934	4.26641	883.888	MPAO1-LPM6h-2ChIP-VS-LOW-PMMINPUT_peak_155	prom.
pa3001/pa3002(mfd)	probable glyceraldehyde-3-phosphate dehydrogenase/transcription-repair coupling protein Mfd	3360269	3361082	3360754	7.23798	2937.91	LOWPMMCHIP-VS-LOW-PMMINPUT_peak_1158	prom./ prom.		pa0984	colicin immunity protein	1065136	1068481	1067919	3.95148	586.527	MPAO1-LPM6h-1ChIP-VS-LOW-PMMINPUT_peak_159	prom.		pa0976	conserved hypothetical protein	1059702	1060897	1060481	4.24723	809.889	MPAO1-LPM6h-2ChIP-VS-LOW-PMMINPUT_peak_190	downstream
pa1804(hupB)	DNA-binding protein HU	1958220	1959016	1958725	7.23517	2927.31	LOWPMMCHIP-VS-LOW-PMMINPUT_peak_689	prom.		pa2549	conserved hypothetical protein	2880135	2880658	2880383	3.90594	589.723	MPAO1-LPM6h-1ChIP-VS-LOW-PMMINPUT_peak_383	prom.		pa4514/pa4515	probable outer membrane receptor for iron transport/conserved hypothetical protein	5055416	5056409	5056027	4.17576	867.972	MPAO1-LPM6h-2ChIP-VS-LOW-PMMINPUT_peak_915	prom./ prom.
pa5348	probable DNA-binding protein	6016101	6017967	6017452	7.21599	2894.93	LOWPMMCHIP-VS-LOW-PMMINPUT_peak_2137	prom.		pa0874	hypothetical protein	955256	956224	955932	3.88724	683.507	MPAO1-LPM6h-1ChIP-VS-LOW-PMMINPUT_peak_129	prom.		pa2695	hypothetical protein	3049667	3050378	3049970	4.17394	757.267	MPAO1-LPM6h-2ChIP-VS-LOW-PMMINPUT_peak_488	prom.
pa2752/pa2754	conserved hypothetical protein/conserved hypothetical protein	3114711	3115254	3114935	7.15021	2857.46	LOWPMMCHIP-VS-LOW-PMMINPUT_peak_1061	prom./ prom.		pa1284	probable acyl-CoA dehydrogenase	1396124	1397063	1396792	3.87328	684.524	MPAO1-LPM6h-1ChIP-VS-LOW-PMMINPUT_peak_212	prom.		pa0984	colicin immunity protein	1065119	1068527	1068036	4.14438	699.337	MPAO1-LPM6h-2ChIP-VS-LOW-PMMINPUT_peak_193	prom.
pa0874	hypothetical protein	955188	956245	955931	7.09705	2834.62	LOWPMMCHIP-VS-LOW-PMMINPUT_peak_338	prom.		pa1387	hypothetical protein	1502735	1507871	1507326	3.87173	703.323	MPAO1-LPM6h-1ChIP-VS-LOW-PMMINPUT_peak_231	inside		pa4249(rpsH)	30S ribosomal protein S8	4759628	4761699	4760879	4.11229	962.744	MPAO1-LPM6h-2ChIP-VS-LOW-PMMINPUT_peak_862	prom.
pa0633	hypothetical protein	688962	689826	689278	7.05892	2833.04	LOWPMMCHIP-VS-LOW-PMMINPUT_peak_239	prom.		pa4269(rpoC)	DNA-directed RNA polymerase beta* chain	4776551	4777280	4776880	3.86854	845.703	MPAO1-LPM6h-1ChIP-VS-LOW-PMMINPUT_peak_725	prom.		pa3833	hypothetical protein	4290622	4291180	4290890	4.00836	782.441	MPAO1-LPM6h-2ChIP-VS-LOW-PMMINPUT_peak_783	prom.
pa2730	hypothetical protein	3087560	3092231	3090587	6.9683	2825.81	LOWPMMCHIP-VS-LOW-PMMINPUT_peak_1052	downstream		pa0009(glyQ)/pa0010(tag)/pa0012	glycyl-tRNA synthetase alpha chain/DNA-3-methyladenine glycosidase I/hypothetical protein	14065	15681	15040	3.84241	842.709	MPAO1-LPM6h-1ChIP-VS-LOW-PMMINPUT_peak_7	prom./ prom. /prom.		pa1284	probable acyl-CoA dehydrogenase	1396116	1397152	1396786	3.98985	768.545	MPAO1-LPM6h-2ChIP-VS-LOW-PMMINPUT_peak_256	prom.
pa0103	probable sulfate transporter	124318	125145	124745	6.92223	2820.84	LOWPMMCHIP-VS-LOW-PMMINPUT_peak_39	prom.		pa0976	conserved hypothetical protein	1059878	1060852	1060483	3.82202	608.899	MPAO1-LPM6h-1ChIP-VS-LOW-PMMINPUT_peak_156	downstream		pa2621(clpS)/pa2622(cspD)	ClpS/cold-shock protein CspD	2964551	2965470	2965072	3.93332	651.64	MPAO1-LPM6h-2ChIP-VS-LOW-PMMINPUT_peak_476	prom./ prom.
pa3014(faoA)/pa3015	fatty-acid oxidation complex alpha-subunit/hypothetical protein	3376529	3377576	3377010	6.91836	2805.58	LOWPMMCHIP-VS-LOW-PMMINPUT_peak_1165	prom./ prom.		pa0425(mexA)	Resistance-Nodulation-Cell Division (RND) multidrug efflux membrane fusion protein MexA precursor	471287	472154	471628	3.81646	735.226	MPAO1-LPM6h-1ChIP-VS-LOW-PMMINPUT_peak_51	prom.		pa0425(mexA)	Resistance-Nodulation-Cell Division (RND) multidrug efflux membrane fusion protein MexA precursor	471302	472190	471628	3.922	826.422	MPAO1-LPM6h-2ChIP-VS-LOW-PMMINPUT_peak_59	prom.
pa0729	hypothetical protein	797369	797873	797629	6.88418	2781.68	LOWPMMCHIP-VS-LOW-PMMINPUT_peak_282	overlap end		pa3836	hypothetical protein	4295743	4297480	4297217	3.79908	697.617	MPAO1-LPM6h-1ChIP-VS-LOW-PMMINPUT_peak_657	prom.		pa1153	hypothetical protein	1244899	1248928	1246668	3.92028	586.48	MPAO1-LPM6h-2ChIP-VS-LOW-PMMINPUT_peak_228	downstream
pa0905(rsmA)	RsmA	989870	992948	990980	6.87206	2777.87	LOWPMMCHIP-VS-LOW-PMMINPUT_peak_352	prom.		pa2457	hypothetical protein	2755996	2757364	2756434	3.7862	455.309	MPAO1-LPM6h-1ChIP-VS-LOW-PMMINPUT_peak_373	prom.		pa2549	conserved hypothetical protein	2880139	2880659	2880385	3.90202	622.627	MPAO1-LPM6h-2ChIP-VS-LOW-PMMINPUT_peak_460	prom.
pa3836	hypothetical protein	4294287	4297525	4297219	6.83591	2739.35	LOWPMMCHIP-VS-LOW-PMMINPUT_peak_1490	prom.		pa2740(pheS)	phenylalanyl-tRNA synthetase, alpha-subunit	3102931	3105016	3103541	3.78412	595.275	MPAO1-LPM6h-1ChIP-VS-LOW-PMMINPUT_peak_420	prom.		pa4998	conserved hypothetical protein	5615076	5616012	5615349	3.88384	841.024	MPAO1-LPM6h-2ChIP-VS-LOW-PMMINPUT_peak_994	prom.
pa5475	hypothetical protein	6165368	6166766	6165965	6.81181	2685.16	LOWPMMCHIP-VS-LOW-PMMINPUT_peak_2197	prom.		pa2695	hypothetical protein	3049685	3050342	3049967	3.77869	578.234	MPAO1-LPM6h-1ChIP-VS-LOW-PMMINPUT_peak_412	prom.		pa4269(rpoC)	DNA-directed RNA polymerase beta* chain	4776538	4777313	4776876	3.87404	891.108	MPAO1-LPM6h-2ChIP-VS-LOW-PMMINPUT_peak_868	prom.
pa5506	hypothetical protein	6197208	6198510	6197997	6.79735	2579.62	LOWPMMCHIP-VS-LOW-PMMINPUT_peak_2213	prom.		pa4514/pa4515	probable outer membrane receptor for iron transport/conserved hypothetical protein	5055383	5056506	5056027	3.75997	652.084	MPAO1-LPM6h-1ChIP-VS-LOW-PMMINPUT_peak_769	prom./ prom.		pa4670(prs)	ribose-phosphate pyrophosphokinase	5237786	5239644	5238309	3.84798	800.49	MPAO1-LPM6h-2ChIP-VS-LOW-PMMINPUT_peak_948	prom.
pa5275/pa5277(lysA)	conserved hypothetical protein/diaminopimelate decarboxylase	5941019	5941818	5941496	6.68844	2577.13	LOWPMMCHIP-VS-LOW-PMMINPUT_peak_2111	prom./ prom.		pa4998	conserved hypothetical protein	5615120	5616008	5615347	3.72492	724.056	MPAO1-LPM6h-1ChIP-VS-LOW-PMMINPUT_peak_850	prom.		pa3836	hypothetical protein	4294279	4297479	4297212	3.79785	735.316	MPAO1-LPM6h-2ChIP-VS-LOW-PMMINPUT_peak_785	prom.
pa5556(atpA)	ATP synthase alpha chain	6251092	6252762	6251690	6.68075	2548.57	LOWPMMCHIP-VS-LOW-PMMINPUT_peak_2237	inside		pa5080/pa5081	prolyl aminopeptidase/hypothetical protein	5719970	5720564	5720274	3.71696	683.962	MPAO1-LPM6h-1ChIP-VS-LOW-PMMINPUT_peak_864	prom./ prom.		pa3089a	1-aminocyclopropane-1-carboxylate deaminase	3468435	3469042	3468702	3.77494	673.945	MPAO1-LPM6h-2ChIP-VS-LOW-PMMINPUT_peak_594	inside
pa3486(vgrG4b)	VgrG4b	3898979	3900804	3900073	6.67806	2548.32	LOWPMMCHIP-VS-LOW-PMMINPUT_peak_1354	prom.		pa3299(fadD1)	long-chain-fatty-acid--CoA ligase	3696440	3697790	3697522	3.68766	592.623	MPAO1-LPM6h-1ChIP-VS-LOW-PMMINPUT_peak_554	prom.		pa0956(proS)/pa0957	prolyl-tRNA synthetase/hypothetical protein	1042735	1043797	1043417	3.75386	735.525	MPAO1-LPM6h-2ChIP-VS-LOW-PMMINPUT_peak_181	prom./ prom.
pa1838(cysI)	sulfite reductase	1996450	1997156	1996812	6.64274	2537.23	LOWPMMCHIP-VS-LOW-PMMINPUT_peak_707	prom.		pa3133(sawR)	SawR	3514349	3515449	3515003	3.68328	569.504	MPAO1-LPM6h-1ChIP-VS-LOW-PMMINPUT_peak_510	prom.		pa0245(aroQ2)	3-dehydroquinate dehydratase	277605	278148	277833	3.73237	777.51	MPAO1-LPM6h-2ChIP-VS-LOW-PMMINPUT_peak_39	prom.
pa3677(mexJ)/pa3678(mexL)	MexJ/MexL	4120155	4120734	4120457	6.55567	2489.14	LOWPMMCHIP-VS-LOW-PMMINPUT_peak_1436	prom./ prom.		pa3089a	1-aminocyclopropane-1-carboxylate deaminase	3468429	3468940	3468699	3.66341	593.885	MPAO1-LPM6h-1ChIP-VS-LOW-PMMINPUT_peak_501	inside		pa5036(gltB)	glutamate synthase large chain precursor	5671900	5672571	5672240	3.71263	747.38	MPAO1-LPM6h-2ChIP-VS-LOW-PMMINPUT_peak_1004	prom.
pa4268(rpsL)	30S ribosomal protein S12	4770724	4773789	4772154	6.52267	2477.88	LOWPMMCHIP-VS-LOW-PMMINPUT_peak_1652	prom.		pa1583(sdhA)	succinate dehydrogenase (A subunit)	1718772	1722271	1719043	3.63598	539.082	MPAO1-LPM6h-1ChIP-VS-LOW-PMMINPUT_peak_271	inside		pa3397(fprA)/pa3398	FprA/probable transcriptional regulator	3802967	3803677	3803443	3.70904	641.147	MPAO1-LPM6h-2ChIP-VS-LOW-PMMINPUT_peak_674	prom./ prom.
pa0872(phhA)/pa0873(phhR)	phenylalanine-4-hydroxylase/transcriptional regulator PhhR	953281	954060	953691	6.43959	2368.49	LOWPMMCHIP-VS-LOW-PMMINPUT_peak_337	prom./ prom.		pa5036(gltB)	glutamate synthase large chain precursor	5671911	5672562	5672238	3.6299	671.046	MPAO1-LPM6h-1ChIP-VS-LOW-PMMINPUT_peak_859	prom.		pa0009(glyQ)/pa0010(tag)/pa0012	glycyl-tRNA synthetase alpha chain/DNA-3-methyladenine glycosidase I/hypothetical protein	14053	15663	15032	3.70707	823.279	MPAO1-LPM6h-2ChIP-VS-LOW-PMMINPUT_peak_7	prom./ prom. /prom.
pa3421	conserved hypothetical protein	3831144	3831914	3831540	6.42372	2354.64	LOWPMMCHIP-VS-LOW-PMMINPUT_peak_1330	prom.		pa2223	hypothetical protein	2444276	2451679	2444663	3.6017	446.881	MPAO1-LPM6h-1ChIP-VS-LOW-PMMINPUT_peak_355	prom.		pa3299(fadD1)	long-chain-fatty-acid--CoA ligase	3696381	3697804	3697533	3.68358	625.856	MPAO1-LPM6h-2ChIP-VS-LOW-PMMINPUT_peak_654	prom.
pa2461	hypothetical protein	2760893	2762721	2761826	6.40813	2354.45	LOWPMMCHIP-VS-LOW-PMMINPUT_peak_942	prom.		pa4670(prs)	ribose-phosphate pyrophosphokinase	5237743	5239666	5238329	3.56359	648.05	MPAO1-LPM6h-1ChIP-VS-LOW-PMMINPUT_peak_804	prom.		pa2457	hypothetical protein	2756021	2757363	2756425	3.68087	452.59	MPAO1-LPM6h-2ChIP-VS-LOW-PMMINPUT_peak_449	prom.
pa4937(rnr)	exoribonuclease RNase R	5539236	5539983	5539563	6.32725	2308.83	LOWPMMCHIP-VS-LOW-PMMINPUT_peak_1965	inside		pa4236(katA)	catalase	4753598	4755062	4754311	3.55662	632.783	MPAO1-LPM6h-1ChIP-VS-LOW-PMMINPUT_peak_716	prom.		pa3048/pa3049(rmf)	conserved hypothetical protein/ribosome modulation factor	3413545	3414627	3413919	3.63954	576.99	MPAO1-LPM6h-2ChIP-VS-LOW-PMMINPUT_peak_586	prom./ prom.
pa1736	probable acyl-CoA thiolase	1878502	1879031	1878739	6.32536	2217.97	LOWPMMCHIP-VS-LOW-PMMINPUT_peak_655	prom.		pa2755(eco)	ecotin precursor	3115881	3116915	3116563	3.53442	514.184	MPAO1-LPM6h-1ChIP-VS-LOW-PMMINPUT_peak_424	prom.		pa2590/pa2592	hypothetical protein/probable periplasmic spermidine/putrescine-binding protein	2933808	2935057	2934049	3.61478	513.927	MPAO1-LPM6h-2ChIP-VS-LOW-PMMINPUT_peak_469	prom./ prom.
pa2620(clpA)	ATP-binding protease component ClpA	2962710	2963408	2962991	6.27505	2150.22	LOWPMMCHIP-VS-LOW-PMMINPUT_peak_1007	inside		pa5275/pa5277(lysA)	conserved hypothetical protein/diaminopimelate decarboxylase	5941159	5941755	5941491	3.52205	694.032	MPAO1-LPM6h-1ChIP-VS-LOW-PMMINPUT_peak_892	prom./ prom.		pa0995(ogt)/pa0996(pqsA)	methylated-DNA--protein-cysteine methyltransferase/PqsA	1077752	1078548	1078160	3.58605	583.467	MPAO1-LPM6h-2ChIP-VS-LOW-PMMINPUT_peak_198	prom./ prom.
pa1541	probable drug efflux transporter	1678540	1679990	1679661	6.21937	2138.68	LOWPMMCHIP-VS-LOW-PMMINPUT_peak_579	prom.		pa0995(ogt)/pa0996(pqsA)	methylated-DNA--protein-cysteine methyltransferase/PqsA	1077828	1078587	1078171	3.48479	516.277	MPAO1-LPM6h-1ChIP-VS-LOW-PMMINPUT_peak_164	prom./ prom.		pa1541	probable drug efflux transporter	1679360	1679979	1679671	3.57191	535.105	MPAO1-LPM6h-2ChIP-VS-LOW-PMMINPUT_peak_317	prom.
pa2766/pa2767	probable transcriptional regulator/probable enoyl-CoA hydratase/isomerase	3125844	3126731	3126155	6.19859	2036.52	LOWPMMCHIP-VS-LOW-PMMINPUT_peak_1065	prom./ prom.		pa2590/pa2592	hypothetical protein/probable periplasmic spermidine/putrescine-binding protein	2933805	2935039	2934046	3.4684	441.44	MPAO1-LPM6h-1ChIP-VS-LOW-PMMINPUT_peak_392	prom./ prom.		pa3262/pa3263	probable peptidyl-prolyl cis-trans isomerase, FkbP-type/conserved hypothetical protein	3650441	3651307	3650773	3.55857	619.706	MPAO1-LPM6h-2ChIP-VS-LOW-PMMINPUT_peak_640	prom./ prom.
pa3239	conserved hypothetical protein	3625951	3626937	3626217	6.15071	2031.18	LOWPMMCHIP-VS-LOW-PMMINPUT_peak_1257	prom.		pa3048/pa3049(rmf)	conserved hypothetical protein/ribosome modulation factor	3413574	3414595	3413920	3.43792	478.693	MPAO1-LPM6h-1ChIP-VS-LOW-PMMINPUT_peak_496	prom./ prom.		pa0872(phhA)/pa0873(phhR)	phenylalanine-4-hydroxylase/transcriptional regulator PhhR	953268	953979	953617	3.5509	573.885	MPAO1-LPM6h-2ChIP-VS-LOW-PMMINPUT_peak_154	prom./ prom.
pa2035/pa2036	probable decarboxylase/hypothetical protein	2225920	2229663	2226754	6.15052	1997.64	LOWPMMCHIP-VS-LOW-PMMINPUT_peak_779	prom./ prom.		pa1003(mvfR)/pa1004(nadA)	Transcriptional regulator MvfR/quinolinate synthetase A	1086630	1088092	1087352	3.43178	511.691	MPAO1-LPM6h-1ChIP-VS-LOW-PMMINPUT_peak_166	prom./ prom.		pa3190	probable binding protein component of ABC sugar transporter	3580665	3582040	3581738	3.5369	610.741	MPAO1-LPM6h-2ChIP-VS-LOW-PMMINPUT_peak_625	prom.
pa4942(hflK)	protease subunit HflK	5545852	5547428	5547096	5.99127	1992.92	LOWPMMCHIP-VS-LOW-PMMINPUT_peak_1968	prom.		pa0872(phhA)/pa0873(phhR)	phenylalanine-4-hydroxylase/transcriptional regulator PhhR	953294	953978	953615	3.41619	495.423	MPAO1-LPM6h-1ChIP-VS-LOW-PMMINPUT_peak_128	prom./ prom.		pa0643	hypothetical protein	699367	701085	699867	3.527	615.104	MPAO1-LPM6h-2ChIP-VS-LOW-PMMINPUT_peak_95	inside
pa0300(spuD)	polyamine transport protein	337689	339367	339020	5.94754	1990.35	LOWPMMCHIP-VS-LOW-PMMINPUT_peak_119	inside		pa0956(proS)/pa0957	prolyl-tRNA synthetase/hypothetical protein	1042803	1043766	1043417	3.41525	557.217	MPAO1-LPM6h-1ChIP-VS-LOW-PMMINPUT_peak_148	prom./ prom.		pa5275/pa5277(lysA)	conserved hypothetical protein/diaminopimelate decarboxylase	5941159	5941762	5941490	3.52189	734.152	MPAO1-LPM6h-2ChIP-VS-LOW-PMMINPUT_peak_1039	prom./ prom.
pa2999(nqrA)	Na+-translocating NADH:ubiquinone oxidoreductase subunit Nrq1	3357099	3358387	3357685	5.94049	1988.66	LOWPMMCHIP-VS-LOW-PMMINPUT_peak_1156	prom.		pa5565(gidA)	glucose-inhibited division protein A	6258871	6259773	6259487	3.40404	628.823	MPAO1-LPM6h-1ChIP-VS-LOW-PMMINPUT_peak_936	prom.		pa3712/pa3713	hypothetical protein/spermidine dehydrogenase, SpdH	4157459	4158174	4157941	3.51428	593.145	MPAO1-LPM6h-2ChIP-VS-LOW-PMMINPUT_peak_758	prom./ prom.
pa2994(nqrF)	Na+-translocating NADH:quinone oxidoreductase, subunit Nqr6	3352000	3352537	3352290	5.9182	1964.01	LOWPMMCHIP-VS-LOW-PMMINPUT_peak_1153	inside		pa2734	hypothetical protein	3093422	3096732	3095245	3.40281	477.934	MPAO1-LPM6h-1ChIP-VS-LOW-PMMINPUT_peak_417	inside		pa3677(mexJ)/pa3678(mexL)	MexJ/MexL	4120168	4120709	4120443	3.5099	597.565	MPAO1-LPM6h-2ChIP-VS-LOW-PMMINPUT_peak_749	prom./ prom.
pa2305(ambB)	AmbB	2544727	2546087	2545013	5.91707	1960.61	LOWPMMCHIP-VS-LOW-PMMINPUT_peak_882	prom.		pa1153	hypothetical protein	1244947	1248114	1247235	3.39893	399.658	MPAO1-LPM6h-1ChIP-VS-LOW-PMMINPUT_peak_186	downstream		pa1736	probable acyl-CoA thiolase	1878526	1879029	1878736	3.50765	509.849	MPAO1-LPM6h-2ChIP-VS-LOW-PMMINPUT_peak_350	prom.
pa1761	hypothetical protein	1903509	1904790	1903792	5.8812	1948.21	LOWPMMCHIP-VS-LOW-PMMINPUT_peak_662	prom.		pa3677(mexJ)/pa3678(mexL)	MexJ/MexL	4120165	4120709	4120456	3.39833	523.586	MPAO1-LPM6h-1ChIP-VS-LOW-PMMINPUT_peak_623	prom./ prom.		pa0455(dbpA)/pa0456	RNA helicase DbpA/probable cold-shock protein	514346	515020	514685	3.50143	655.538	MPAO1-LPM6h-2ChIP-VS-LOW-PMMINPUT_peak_67	prom./ prom.
pa2759/pa2760(oprQ)	hypothetical protein/OprQ	3119479	3122980	3119950	5.8643	1939.38	LOWPMMCHIP-VS-LOW-PMMINPUT_peak_1064	prom./ prom.		pa0643	hypothetical protein	699379	701080	699877	3.37586	524.646	MPAO1-LPM6h-1ChIP-VS-LOW-PMMINPUT_peak_83	inside		pa2755(eco)	ecotin precursor	3115880	3116923	3116565	3.49956	527.224	MPAO1-LPM6h-2ChIP-VS-LOW-PMMINPUT_peak_501	prom.
pa5036(gltB)	glutamate synthase large chain precursor	5671882	5672543	5672239	5.77809	1923.5	LOWPMMCHIP-VS-LOW-PMMINPUT_peak_2008	prom.		pa0455(dbpA)/pa0456	RNA helicase DbpA/probable cold-shock protein	514349	515021	514651	3.36508	564.02	MPAO1-LPM6h-1ChIP-VS-LOW-PMMINPUT_peak_58	prom./ prom.		pa2818(arr)/pa2820	aminoglycoside response regulator/hypothetical protein	3173413	3174035	3173684	3.49461	520.869	MPAO1-LPM6h-2ChIP-VS-LOW-PMMINPUT_peak_526	prom./ prom.
pa3100(xcpU)	General secretion pathway outer membrane protein H precursor	3480187	3480725	3480501	5.76384	1912.67	LOWPMMCHIP-VS-LOW-PMMINPUT_peak_1204	prom.		pa3712/pa3713	hypothetical protein/spermidine dehydrogenase, SpdH	4157454	4158165	4157941	3.33052	493.963	MPAO1-LPM6h-1ChIP-VS-LOW-PMMINPUT_peak_628	prom./ prom.		pa4407(ftsZ)	cell division protein FtsZ	4940223	4940817	4940522	3.46995	619.737	MPAO1-LPM6h-2ChIP-VS-LOW-PMMINPUT_peak_896	prom.
pa3266(capB)	cold acclimation protein B	3653285	3654837	3653647	5.73335	1911.23	LOWPMMCHIP-VS-LOW-PMMINPUT_peak_1273	prom.		pa3262/pa3263	probable peptidyl-prolyl cis-trans isomerase, FkbP-type/conserved hypothetical protein	3650464	3651047	3650756	3.31003	488	MPAO1-LPM6h-1ChIP-VS-LOW-PMMINPUT_peak_539	prom./ prom.		pa4236(katA)	catalase	4753603	4755165	4754311	3.44969	627.507	MPAO1-LPM6h-2ChIP-VS-LOW-PMMINPUT_peak_859	prom.
pa1149	hypothetical protein	1242648	1244640	1243656	5.72127	1873.14	LOWPMMCHIP-VS-LOW-PMMINPUT_peak_445	prom.		pa1736	probable acyl-CoA thiolase	1878521	1879002	1878733	3.30518	418.894	MPAO1-LPM6h-1ChIP-VS-LOW-PMMINPUT_peak_290	prom.		pa0690(pdtA)	phosphate depletion regulated TPS partner A, PdtA	748706	749784	749325	3.42627	552.247	MPAO1-LPM6h-2ChIP-VS-LOW-PMMINPUT_peak_107	prom.
pa3712/pa3713	hypothetical protein/spermidine dehydrogenase, SpdH	4157428	4158170	4157772	5.71476	1860.7	LOWPMMCHIP-VS-LOW-PMMINPUT_peak_1449	prom./ prom.		pa3397(fprA)/pa3398	FprA/probable transcriptional regulator	3803139	3803654	3803443	3.30514	463.426	MPAO1-LPM6h-1ChIP-VS-LOW-PMMINPUT_peak_576	prom./ prom.		pa5080/pa5081	prolyl aminopeptidase/hypothetical protein	5719954	5720546	5720272	3.41788	596.609	MPAO1-LPM6h-2ChIP-VS-LOW-PMMINPUT_peak_1009	prom./ prom.
pa0995(ogt)/pa0996(pqsA)	methylated-DNA--protein-cysteine methyltransferase/PqsA	1077760	1078670	1078170	5.67622	1839.26	LOWPMMCHIP-VS-LOW-PMMINPUT_peak_389	prom./ prom.		pa1541	probable drug efflux transporter	1679344	1679981	1679656	3.26587	409.346	MPAO1-LPM6h-1ChIP-VS-LOW-PMMINPUT_peak_260	prom.		pa3533(grxD)	GrxD	3952068	3952883	3952402	3.40478	548.681	MPAO1-LPM6h-2ChIP-VS-LOW-PMMINPUT_peak_710	prom.
pa2740(pheS)	phenylalanyl-tRNA synthetase, alpha-subunit	3102858	3104978	3103548	5.67514	1811.96	LOWPMMCHIP-VS-LOW-PMMINPUT_peak_1055	prom.		pa3533(grxD)	GrxD	3952099	3952956	3952434	3.24921	464.006	MPAO1-LPM6h-1ChIP-VS-LOW-PMMINPUT_peak_600	prom.		pa2734	hypothetical protein	3093206	3096728	3095258	3.37828	497.171	MPAO1-LPM6h-2ChIP-VS-LOW-PMMINPUT_peak_493	inside
pa0690(pdtA)	phosphate depletion regulated TPS partner A, PdtA	748676	749833	749321	5.66956	1793.15	LOWPMMCHIP-VS-LOW-PMMINPUT_peak_256	prom.		pa2986(lolC)	lipoprotein localization protein LolC	3345614	3346212	3345846	3.21634	424.024	MPAO1-LPM6h-1ChIP-VS-LOW-PMMINPUT_peak_480	prom.		pa1003(mvfR)/pa1004(nadA)	Transcriptional regulator MvfR/quinolinate synthetase A	1086277	1088094	1087331	3.3702	519.088	MPAO1-LPM6h-2ChIP-VS-LOW-PMMINPUT_peak_201	prom./ prom.
pa0455(dbpA)/pa0456	RNA helicase DbpA/probable cold-shock protein	514287	514991	514697	5.65945	1782.04	LOWPMMCHIP-VS-LOW-PMMINPUT_peak_177	prom./ prom.		pa4239(rpsD)	30S ribosomal protein S4	4755828	4756339	4756063	3.21483	497.325	MPAO1-LPM6h-1ChIP-VS-LOW-PMMINPUT_peak_717	prom.		pa3014(faoA)/pa3015	fatty-acid oxidation complex alpha-subunit/hypothetical protein	3376576	3377531	3377001	3.34772	510.801	MPAO1-LPM6h-2ChIP-VS-LOW-PMMINPUT_peak_576	prom./ prom.
pa3547(algL)	poly(beta-d-mannuronate) lyase precursor AlgL	3972446	3973050	3972780	5.6149	1780.62	LOWPMMCHIP-VS-LOW-PMMINPUT_peak_1385	prom.		pa0300(spuD)	polyamine transport protein	337993	339322	339007	3.20266	501.85	MPAO1-LPM6h-1ChIP-VS-LOW-PMMINPUT_peak_44	inside		pa2601/pa2602	probable transcriptional regulator/3-mercaptopropionate dioxygenase	2944985	2945471	2945176	3.33812	442.568	MPAO1-LPM6h-2ChIP-VS-LOW-PMMINPUT_peak_472	prom./ prom.
pa5080/pa5081	prolyl aminopeptidase/hypothetical protein	5719943	5720575	5720271	5.56992	1778.37	LOWPMMCHIP-VS-LOW-PMMINPUT_peak_2028	prom./ prom.		pa2840/pa2841	probable ATP-dependent RNA helicase/probable enoyl-CoA hydratase/isomerase	3195382	3196001	3195703	3.18766	402.765	MPAO1-LPM6h-1ChIP-VS-LOW-PMMINPUT_peak_447	prom./ prom.		pa0300(spuD)	polyamine transport protein	337957	339338	339020	3.30695	574.22	MPAO1-LPM6h-2ChIP-VS-LOW-PMMINPUT_peak_50	inside
pa2518(xylX)	toluate 1,2-dioxygenase alpha subunit	2834912	2835389	2835135	5.56804	1774.92	LOWPMMCHIP-VS-LOW-PMMINPUT_peak_955	inside		pa4407(ftsZ)	cell division protein FtsZ	4940249	4940813	4940522	3.17395	473.099	MPAO1-LPM6h-1ChIP-VS-LOW-PMMINPUT_peak_752	prom.		pa2759/pa2760(oprQ)	hypothetical protein/OprQ	3119517	3120440	3119954	3.27461	433.394	MPAO1-LPM6h-2ChIP-VS-LOW-PMMINPUT_peak_503	prom./ prom.
pa3186(oprB)	Glucose/carbohydrate outer membrane porin OprB precursor	3576563	3577923	3577271	5.46843	1750.11	LOWPMMCHIP-VS-LOW-PMMINPUT_peak_1239	prom.		pa2759/pa2760(oprQ)	hypothetical protein/OprQ	3119493	3121275	3119935	3.1606	377.31	MPAO1-LPM6h-1ChIP-VS-LOW-PMMINPUT_peak_426	prom./ prom.		pa2986(lolC)	lipoprotein localization protein LolC	3345611	3346252	3345841	3.25011	460.481	MPAO1-LPM6h-2ChIP-VS-LOW-PMMINPUT_peak_566	prom.
pa2166	hypothetical protein	2389282	2390031	2389779	5.4648	1733.2	LOWPMMCHIP-VS-LOW-PMMINPUT_peak_827	prom.		pa3014(faoA)/pa3015	fatty-acid oxidation complex alpha-subunit/hypothetical protein	3376621	3377531	3377002	3.15164	417.151	MPAO1-LPM6h-1ChIP-VS-LOW-PMMINPUT_peak_490	prom./ prom.		pa5565(gidA)	glucose-inhibited division protein A	6258871	6259744	6259435	3.23196	590.658	MPAO1-LPM6h-2ChIP-VS-LOW-PMMINPUT_peak_1082	prom.
pa5078(opgG)	OpgG	5718288	5719096	5718799	5.38494	1731.34	LOWPMMCHIP-VS-LOW-PMMINPUT_peak_2027	prom.		pa5421(fdhA)	glutathione-independent formaldehyde dehydrogenase	6101643	6102119	6101869	3.148	487.009	MPAO1-LPM6h-1ChIP-VS-LOW-PMMINPUT_peak_910	prom.		pa1300(hxuI)	ECF sigma factor	1409196	1410233	1409577	3.23125	491.014	MPAO1-LPM6h-2ChIP-VS-LOW-PMMINPUT_peak_261	prom.
pa4891(ureE)	urease accessory protein UreE	5486795	5487338	5487109	5.37507	1728.65	LOWPMMCHIP-VS-LOW-PMMINPUT_peak_1944	prom.		pa0690(pdtA)	phosphate depletion regulated TPS partner A, PdtA	748700	749700	749322	3.14603	425.327	MPAO1-LPM6h-1ChIP-VS-LOW-PMMINPUT_peak_94	prom.		pa3291(tli1)	Tli1	3684607	3685889	3685411	3.20988	408.369	MPAO1-LPM6h-2ChIP-VS-LOW-PMMINPUT_peak_649	prom.
pa1151(imm2)	pyocin S2 immunity protein	1244830	1248132	1247201	5.36209	1706.22	LOWPMMCHIP-VS-LOW-PMMINPUT_peak_446	downstream		pa1317(cyoA)	cytochrome o ubiquinol oxidase subunit II	1427212	1428023	1427656	3.13074	392.483	MPAO1-LPM6h-1ChIP-VS-LOW-PMMINPUT_peak_219	prom.		pa2015(liuA)/pa2017	putative isovaleryl-CoA dehydrogenase/hypothetical protein	2206153	2206653	2206415	3.20496	380.561	MPAO1-LPM6h-2ChIP-VS-LOW-PMMINPUT_peak_402	prom./ prom.
pa0498	hypothetical protein	556413	559925	558463	5.35416	1671.37	LOWPMMCHIP-VS-LOW-PMMINPUT_peak_190	prom.		pa2670	hypothetical protein	3018614	3018976	3018807	3.11747	353.26	MPAO1-LPM6h-1ChIP-VS-LOW-PMMINPUT_peak_408	prom.		pa2840/pa2841	probable ATP-dependent RNA helicase/probable enoyl-CoA hydratase/isomerase	3195397	3196006	3195707	3.20072	427.969	MPAO1-LPM6h-2ChIP-VS-LOW-PMMINPUT_peak_531	prom./ prom.
pa4937(rnr)	exoribonuclease RNase R	5541298	5542727	5541586	5.31449	1659.85	LOWPMMCHIP-VS-LOW-PMMINPUT_peak_1966	prom.		pa2850(ohr)	organic hydroperoxide resistance protein	3203634	3204238	3203983	3.07618	346.496	MPAO1-LPM6h-1ChIP-VS-LOW-PMMINPUT_peak_448	prom.		pa2930	probable transcriptional regulator	3285201	3285884	3285470	3.19212	452.439	MPAO1-LPM6h-2ChIP-VS-LOW-PMMINPUT_peak_546	prom.
pa2755(eco)	ecotin precursor	3115899	3116990	3116571	5.3001	1636.52	LOWPMMCHIP-VS-LOW-PMMINPUT_peak_1062	prom.		pa2015(liuA)/pa2017	putative isovaleryl-CoA dehydrogenase/hypothetical protein	2206171	2206632	2206413	3.03649	314.541	MPAO1-LPM6h-1ChIP-VS-LOW-PMMINPUT_peak_330	prom./ prom.		pa2850(ohr)	organic hydroperoxide resistance protein	3203410	3204270	3203969	3.19155	401.509	MPAO1-LPM6h-2ChIP-VS-LOW-PMMINPUT_peak_532	prom.
pa3921	probable transcriptional regulator	4394255	4395921	4395164	5.29455	1627.73	LOWPMMCHIP-VS-LOW-PMMINPUT_peak_1519	prom.		pa5475	hypothetical protein	6165493	6166275	6165968	3.03406	474.802	MPAO1-LPM6h-1ChIP-VS-LOW-PMMINPUT_peak_922	prom.		pa4169/pa4170	conserved hypothetical protein/hypothetical protein	4666538	4667065	4666809	3.18771	501.02	MPAO1-LPM6h-2ChIP-VS-LOW-PMMINPUT_peak_843	prom./ prom.
pa3533(grxD)	GrxD	3952093	3952955	3952435	5.27701	1566.63	LOWPMMCHIP-VS-LOW-PMMINPUT_peak_1375	prom.		pa2999(nqrA)	Na+-translocating NADH:ubiquinone oxidoreductase subunit Nrq1	3357258	3358271	3357672	3.02167	355.996	MPAO1-LPM6h-1ChIP-VS-LOW-PMMINPUT_peak_484	prom.		pa0498	hypothetical protein	556456	557864	557152	3.17591	494.856	MPAO1-LPM6h-2ChIP-VS-LOW-PMMINPUT_peak_73	prom.
pa4169/pa4170	conserved hypothetical protein/hypothetical protein	4666514	4667311	4666804	5.22209	1520.8	LOWPMMCHIP-VS-LOW-PMMINPUT_peak_1621	prom./ prom.		pa2930	probable transcriptional regulator	3285200	3285882	3285476	3.00964	363.999	MPAO1-LPM6h-1ChIP-VS-LOW-PMMINPUT_peak_461	prom.		pa3100(xcpU)	General secretion pathway outer membrane protein H precursor	3480245	3480698	3480499	3.16737	454.267	MPAO1-LPM6h-2ChIP-VS-LOW-PMMINPUT_peak_596	prom.
pa2590/pa2592	hypothetical protein/probable periplasmic spermidine/putrescine-binding protein	2933802	2935338	2934047	5.18301	1520.19	LOWPMMCHIP-VS-LOW-PMMINPUT_peak_994	prom./ prom.												pa0041a	transposase	52760	56611	53542	3.16289	489.059	MPAO1-LPM6h-2ChIP-VS-LOW-PMMINPUT_peak_11	prom.
pa5217	probable binding protein component of ABC iron transporter	5875401	5876076	5875665	5.13317	1503.68	LOWPMMCHIP-VS-LOW-PMMINPUT_peak_2079	prom.												pa5421(fdhA)	glutathione-independent formaldehyde dehydrogenase	6101580	6102128	6101874	3.14488	514.175	MPAO1-LPM6h-2ChIP-VS-LOW-PMMINPUT_peak_1057	prom.
pa5421(fdhA)	glutathione-independent formaldehyde dehydrogenase	6101307	6102312	6101872	5.03918	1488.71	LOWPMMCHIP-VS-LOW-PMMINPUT_peak_2171	prom.												pa2458	hypothetical protein	2758769	2760393	2759289	3.1388	300.304	MPAO1-LPM6h-2ChIP-VS-LOW-PMMINPUT_peak_450	downstream
pa1978(erbR)/pa1979(eraS)	response regulator ErbR/sensor kinase, EraS	2164380	2165295	2164834	4.98162	1488.26	LOWPMMCHIP-VS-LOW-PMMINPUT_peak_761	prom./ prom.												pa4239(rpsD)	30S ribosomal protein S4	4755814	4756327	4756064	3.13058	492.938	MPAO1-LPM6h-2ChIP-VS-LOW-PMMINPUT_peak_860	prom.
pa2251/pa2252	hypothetical protein/probable AGCS sodium/alanine/glycine symporter	2478775	2479974	2479215	4.98152	1487.48	LOWPMMCHIP-VS-LOW-PMMINPUT_peak_860	prom./ prom.												pa2670	hypothetical protein	3018607	3018984	3018806	3.10738	370.835	MPAO1-LPM6h-2ChIP-VS-LOW-PMMINPUT_peak_484	prom.
pa2457	hypothetical protein	2755814	2757825	2756316	4.96871	1468.86	LOWPMMCHIP-VS-LOW-PMMINPUT_peak_940	prom.												pa1777(oprF)	Major porin and structural outer membrane porin OprF precursor	1919855	1922104	1920756	3.10683	378.844	MPAO1-LPM6h-2ChIP-VS-LOW-PMMINPUT_peak_360	prom.
pa1387	hypothetical protein	1502405	1508584	1507327	4.95047	1455.87	LOWPMMCHIP-VS-LOW-PMMINPUT_peak_528	inside												pa1317(cyoA)	cytochrome o ubiquinol oxidase subunit II	1427116	1428038	1427649	3.10551	407.065	MPAO1-LPM6h-2ChIP-VS-LOW-PMMINPUT_peak_264	prom.
pa5463	hypothetical protein	6151982	6152480	6152203	4.90585	1443.56	LOWPMMCHIP-VS-LOW-PMMINPUT_peak_2192	prom.												pa5475	hypothetical protein	6165495	6166259	6165969	3.09302	527.39	MPAO1-LPM6h-2ChIP-VS-LOW-PMMINPUT_peak_1067	prom.
pa3299(fadD1)	long-chain-fatty-acid--CoA ligase	3696312	3698027	3697530	4.87554	1428.32	LOWPMMCHIP-VS-LOW-PMMINPUT_peak_1290	prom.												pa0159	probable transcriptional regulator	182472	183088	182777	3.07582	474.306	MPAO1-LPM6h-2ChIP-VS-LOW-PMMINPUT_peak_24	prom.
pa5100(hutU)	urocanase	5744323	5745189	5744861	4.86461	1419.61	LOWPMMCHIP-VS-LOW-PMMINPUT_peak_2038	prom.												pa4746/pa4748(tpiA)	conserved hypothetical protein/triosephosphate isomerase	5331384	5333779	5333489	3.03172	512.64	MPAO1-LPM6h-2ChIP-VS-LOW-PMMINPUT_peak_968	prom./ prom.
pa4597(oprJ)	Multidrug efflux outer membrane protein OprJ precursor	5150952	5151613	5151158	4.83893	1406.3	LOWPMMCHIP-VS-LOW-PMMINPUT_peak_1807	prom.												pa2975(rluC)/pa2976(rne)	ribosomal large subunit pseudouridine synthase C/ribonuclease E	3332039	3333096	3332605	3.03039	373.839	MPAO1-LPM6h-2ChIP-VS-LOW-PMMINPUT_peak_562	prom./ prom.
pa2930	probable transcriptional regulator	3285190	3285831	3285471	4.76605	1391.49	LOWPMMCHIP-VS-LOW-PMMINPUT_peak_1126	prom.												pa0633	hypothetical protein	689011	689685	689266	3.01627	435.664	MPAO1-LPM6h-2ChIP-VS-LOW-PMMINPUT_peak_93	prom.
pa4520	probable chemotaxis transducer	5063598	5064235	5063875	4.72122	1366.94	LOWPMMCHIP-VS-LOW-PMMINPUT_peak_1771	prom.
pa5013(ilvE)	branched-chain amino acid transferase	5632529	5633230	5632903	4.67785	1357.99	LOWPMMCHIP-VS-LOW-PMMINPUT_peak_1994	prom.
pa5264	hypothetical protein	5926341	5927593	5927333	4.65989	1347.85	LOWPMMCHIP-VS-LOW-PMMINPUT_peak_2106	prom.
pa0159	probable transcriptional regulator	182500	183195	182775	4.62443	1337.79	LOWPMMCHIP-VS-LOW-PMMINPUT_peak_59	prom.
pa5103(puuR)	PuuR	5747253	5747918	5747718	4.59018	1333.59	LOWPMMCHIP-VS-LOW-PMMINPUT_peak_2040	inside
pa0041a	transposase	51904	56736	55399	4.55943	1329.82	LOWPMMCHIP-VS-LOW-PMMINPUT_peak_19	prom.
pa5284	hypothetical protein	5949248	5949844	5949622	4.55173	1314.13	LOWPMMCHIP-VS-LOW-PMMINPUT_peak_2114	prom.
pa0235(pcaK)/pa0236	4-hydroxybenzoate transporter PcaK/probable transcriptional regulator	266158	266811	266441	4.51572	1311.47	LOWPMMCHIP-VS-LOW-PMMINPUT_peak_86	prom./ prom.
pa4133	cytochrome c oxidase subunit (cbb3-type)	4622609	4624075	4622813	4.50816	1266.51	LOWPMMCHIP-VS-LOW-PMMINPUT_peak_1600	prom.
pa5565(gidA)	glucose-inhibited division protein A	6258681	6260154	6259516	4.46382	1263.04	LOWPMMCHIP-VS-LOW-PMMINPUT_peak_2242	prom.
pa2850(ohr)	organic hydroperoxide resistance protein	3203338	3204285	3203983	4.45763	1261.41	LOWPMMCHIP-VS-LOW-PMMINPUT_peak_1100	prom.
pa4345	hypothetical protein	4874961	4875605	4875231	4.45635	1258.23	LOWPMMCHIP-VS-LOW-PMMINPUT_peak_1686	prom.
pa3196	hypothetical protein	3588687	3589171	3588918	4.42018	1239.38	LOWPMMCHIP-VS-LOW-PMMINPUT_peak_1246	inside
pa1802(clpX)	ClpX	1953706	1956532	1954947	4.41273	1217.27	LOWPMMCHIP-VS-LOW-PMMINPUT_peak_686	inside
pa0508	probable acyl-CoA dehydrogenase	568721	569671	568896	4.40057	1207.13	LOWPMMCHIP-VS-LOW-PMMINPUT_peak_194	prom.
pa5565(gidA)	glucose-inhibited division protein A	6257401	6258491	6257685	4.3956	1202.77	LOWPMMCHIP-VS-LOW-PMMINPUT_peak_2241	inside
pa4751(ftsH)	cell division protein FtsH	5337523	5338484	5337981	4.34231	1189.28	LOWPMMCHIP-VS-LOW-PMMINPUT_peak_1898	prom.
pa2035	probable decarboxylase	2224596	2225105	2224803	4.3303	1179.84	LOWPMMCHIP-VS-LOW-PMMINPUT_peak_778	inside
pa3716/pa3717	hypothetical protein/probable peptidyl-prolyl cis-trans isomerase, FkbP-type	4163361	4163991	4163710	4.28343	1178.54	LOWPMMCHIP-VS-LOW-PMMINPUT_peak_1452	prom./ prom.
pa4746/pa4748(tpiA)	conserved hypothetical protein/triosephosphate isomerase	5331275	5333826	5333570	4.2725	1174.26	LOWPMMCHIP-VS-LOW-PMMINPUT_peak_1895	prom./ prom.
pa1777(oprF)	Major porin and structural outer membrane porin OprF precursor	1919773	1922133	1920737	4.24701	1160.67	LOWPMMCHIP-VS-LOW-PMMINPUT_peak_671	prom.
pa2698/pa2699	probable hydrolase/hypothetical protein/	3051125	3051893	3051560	4.2198	1135.94	LOWPMMCHIP-VS-LOW-PMMINPUT_peak_1042	prom./ prom.
pa5193(yrfI)/pa5194	heat shock protein HSP33/hypothetical protein	5846814	5847274	5847030	4.21947	1130.49	LOWPMMCHIP-VS-LOW-PMMINPUT_peak_2071	prom./ prom.
pa1910(femA)	ferric-mycobactin receptor, FemA	2083998	2084544	2084258	4.21873	1081.15	LOWPMMCHIP-VS-LOW-PMMINPUT_peak_736	prom.
pa0705(migA)	alpha-1,6-rhamnosyltransferase MigA	778264	779786	779211	4.20653	1073	LOWPMMCHIP-VS-LOW-PMMINPUT_peak_271	prom.
pa4934(rpsR)/pa4935(rpsF)	30S ribosomal protein S18/30S ribosomal protein S6	5536926	5538070	5537504	4.17493	1072.34	LOWPMMCHIP-VS-LOW-PMMINPUT_peak_1964	prom./ prom.
pa4422/pa4423	conserved hypothetical protein/conserved hypothetical protein/	4957393	4957889	4957628	4.14507	1064.38	LOWPMMCHIP-VS-LOW-PMMINPUT_peak_1722	prom./ prom.
pa4756(carB)	carbamoylphosphate synthetase large subunit	5342799	5343296	5343073	4.13294	1054.62	LOWPMMCHIP-VS-LOW-PMMINPUT_peak_1901	prom.
pa3048/pa3049(rmf)	conserved hypothetical protein/ribosome modulation factor	3413546	3414640	3413914	4.12787	1041.01	LOWPMMCHIP-VS-LOW-PMMINPUT_peak_1179	prom./ prom.
pa5546/pa5547	conserved hypothetical protein/conserved hypothetical protein	6240278	6241297	6240927	4.12326	1033.58	LOWPMMCHIP-VS-LOW-PMMINPUT_peak_2233	prom./ prom.
pa0286(desA)	delta-9 fatty acid desaturase, DesA	320210	321158	320512	4.12274	1031.82	LOWPMMCHIP-VS-LOW-PMMINPUT_peak_110	prom.
pa2015(liuA)/pa2017	putative isovaleryl-CoA dehydrogenase/hypothetical protein	2205962	2206825	2206412	4.11646	1031.36	LOWPMMCHIP-VS-LOW-PMMINPUT_peak_772	prom./ prom.
pa5235(glpT)	glycerol-3-phosphate transporter	5892480	5893151	5892851	4.11107	1023.52	LOWPMMCHIP-VS-LOW-PMMINPUT_peak_2086	prom.
pa2380/pa2381	hypothetical protein/hypothetical protein	2633057	2633610	2633388	4.10327	1022.38	LOWPMMCHIP-VS-LOW-PMMINPUT_peak_902	prom./ prom.
pa3448	probable permease of ABC transporter	3854673	3855158	3854930	4.08686	1016.79	LOWPMMCHIP-VS-LOW-PMMINPUT_peak_1336	prom.
pa2667(mvaU)	MvaU	3015604	3017575	3017289	4.08636	1001.53	LOWPMMCHIP-VS-LOW-PMMINPUT_peak_1029	prom.
pa3420	probable transcriptional regulator	3829569	3830679	3829890	4.07861	994.289	LOWPMMCHIP-VS-LOW-PMMINPUT_peak_1329	prom.
pa4168(fpvB)	second ferric pyoverdine receptor FpvB	4664999	4666318	4665502	4.07473	983.507	LOWPMMCHIP-VS-LOW-PMMINPUT_peak_1620	inside
pa5455	putative glycosyltransferase	6144472	6145076	6144694	4.07307	977.967	LOWPMMCHIP-VS-LOW-PMMINPUT_peak_2190	prom.
pa2580/pa2581	conserved hypothetical protein/hypothetical protein	2916232	2917058	2916758	4.0525	971.121	LOWPMMCHIP-VS-LOW-PMMINPUT_peak_986	prom./ prom.
pa3298	hypothetical protein	3695575	3696121	3695800	4.04435	944.518	LOWPMMCHIP-VS-LOW-PMMINPUT_peak_1289	prom.
pa4080	probable response regulator	4559189	4560583	4559933	4.03593	944.482	LOWPMMCHIP-VS-LOW-PMMINPUT_peak_1573	prom.
pa3211	probable permease of ABC transporter	3600247	3600665	3600441	4.01009	926.78	LOWPMMCHIP-VS-LOW-PMMINPUT_peak_1249	prom.
pa0476	probable permease	537259	538685	537946	4.00706	925.607	LOWPMMCHIP-VS-LOW-PMMINPUT_peak_184	prom.
pa2771	diguanylate cyclase with a self-blocked I-site, Dcsbis	3130180	3131341	3130410	3.98469	925.564	LOWPMMCHIP-VS-LOW-PMMINPUT_peak_1067	inside
pa1774(crfX)	CrfX protein	1918832	1919470	1919095	3.97118	922.08	LOWPMMCHIP-VS-LOW-PMMINPUT_peak_670	prom.
pa5000(wapR)	alpha-1,3-rhamnosyltransferase WapR	5617541	5619412	5617746	3.96569	921.99	LOWPMMCHIP-VS-LOW-PMMINPUT_peak_1988	inside
pa2986(lolC)	lipoprotein localization protein LolC	3345607	3346370	3345841	3.95828	915.811	LOWPMMCHIP-VS-LOW-PMMINPUT_peak_1150	prom.
pa3762	hypothetical protein	4214875	4215426	4215069	3.9404	914.991	LOWPMMCHIP-VS-LOW-PMMINPUT_peak_1463	prom.
pa2399(pvdD)	pyoverdine synthetase D	2657856	2659786	2659548	3.93785	911.63	LOWPMMCHIP-VS-LOW-PMMINPUT_peak_912	inside
pa0365	LaoB	409331	410220	409724	3.93245	896.486	LOWPMMCHIP-VS-LOW-PMMINPUT_peak_141	prom.
pa3978	hypothetical protein	4458360	4459400	4458772	3.91209	892.27	LOWPMMCHIP-VS-LOW-PMMINPUT_peak_1538	prom.
pa2399(pvdD)	pyoverdine synthetase D	2661027	2661837	2661621	3.90711	882.415	LOWPMMCHIP-VS-LOW-PMMINPUT_peak_913	inside
pa3696	conserved hypothetical protein	4138449	4138853	4138663	3.9051	880.352	LOWPMMCHIP-VS-LOW-PMMINPUT_peak_1442	prom.
pa0001(dnaA)	chromosomal replication initiator protein DnaA	7	1263	425	3.84723	869.849	LOWPMMCHIP-VS-LOW-PMMINPUT_peak_1	prom.
pa2101	conserved hypothetical protein	2312073	2313179	2312313	3.83565	853.444	LOWPMMCHIP-VS-LOW-PMMINPUT_peak_803	prom.
pa4607/pa4608(mapZ)	hypothetical protein/MapZ	5166453	5167154	5166776	3.83475	848.925	LOWPMMCHIP-VS-LOW-PMMINPUT_peak_1815	prom./ prom.
pa1054(shaA)	ShaA	1143232	1143823	1143428	3.83281	831.427	LOWPMMCHIP-VS-LOW-PMMINPUT_peak_418	inside
pa1003(mvfR)/pa1004(nadA)	Transcriptional regulator MvfR/quinolinate synthetase A	1086241	1088096	1087329	3.82821	830.287	LOWPMMCHIP-VS-LOW-PMMINPUT_peak_395	prom./ prom.
pa5538(amiA)	N-acetylmuramoyl-L-alanine amidase	6230546	6231127	6230887	3.80742	828.585	LOWPMMCHIP-VS-LOW-PMMINPUT_peak_2227	inside
pa0984	colicin immunity protein	1065037	1068555	1065573	3.78049	816.077	LOWPMMCHIP-VS-LOW-PMMINPUT_peak_386	prom.
pa1489	hypothetical protein	1617066	1617524	1617313	3.77004	811.64	LOWPMMCHIP-VS-LOW-PMMINPUT_peak_558	prom.
pa2958	hypothetical protein	3317937	3319309	3318516	3.76948	806.493	LOWPMMCHIP-VS-LOW-PMMINPUT_peak_1139	inside
pa2423	hypothetical protein	2705729	2706064	2705867	3.75433	801.811	LOWPMMCHIP-VS-LOW-PMMINPUT_peak_928	prom.
pa0014	hypothetical protein	16434	18052	16740	3.72719	800.954	LOWPMMCHIP-VS-LOW-PMMINPUT_peak_9	prom.
pa2984/pa2985	hypothetical protein/hypothetical protein	3342874	3343353	3343115	3.72276	800.885	LOWPMMCHIP-VS-LOW-PMMINPUT_peak_1147	prom./ prom.
pa4305/pa4307(pctC)	RcpC/chemotactic transducer PctC	4830383	4831904	4830802	3.71668	797.096	LOWPMMCHIP-VS-LOW-PMMINPUT_peak_1671	prom./ prom.
pa1296	probable 2-hydroxyacid dehydrogenase	1406189	1407413	1406511	3.70924	789.917	LOWPMMCHIP-VS-LOW-PMMINPUT_peak_493	prom.
pa3209	conserved hypothetical protein	3598240	3599545	3599160	3.70906	789.339	LOWPMMCHIP-VS-LOW-PMMINPUT_peak_1248	prom.
pa0256	hypothetical protein	288519	289527	288791	3.69379	785.086	LOWPMMCHIP-VS-LOW-PMMINPUT_peak_94	prom.
pa0777	hypothetical protein	844972	845438	845260	3.69324	784.621	LOWPMMCHIP-VS-LOW-PMMINPUT_peak_298	prom.
pa4514/pa4515	probable outer membrane receptor for iron transport/conserved hypothetical protein/	5055392	5056391	5056044	3.68659	779.332	LOWPMMCHIP-VS-LOW-PMMINPUT_peak_1765	prom./ prom.
pa2695	conserved hypothetical protein	3049651	3050433	3049969	3.66534	776.305	LOWPMMCHIP-VS-LOW-PMMINPUT_peak_1041	prom.
pa4917(nadD2)/pa4918(pcnA)	nicotinate mononucleotide adenylyltransferase NadD2/nicotinamidase, PcnA	5517479	5518099	5517753	3.65955	765.319	LOWPMMCHIP-VS-LOW-PMMINPUT_peak_1954	prom./ prom.
pa4280(birA)	BirA bifunctional protein	4788306	4788981	4788816	3.65604	765.081	LOWPMMCHIP-VS-LOW-PMMINPUT_peak_1659	prom.
pa3189	probable permease of ABC sugar transporter	3579884	3580321	3580143	3.64975	747.296	LOWPMMCHIP-VS-LOW-PMMINPUT_peak_1242	inside
pa1418	probable sodium:solute symport protein	1543786	1544496	1544246	3.64696	743.427	LOWPMMCHIP-VS-LOW-PMMINPUT_peak_535	prom.
pa0951a/pa0952/pa0953	hypothetical protein/hypothetical protein/probable thioredoxin	1038637	1039956	1038888	3.63013	733.939	LOWPMMCHIP-VS-LOW-PMMINPUT_peak_370	prom./ prom. /prom.
pa0887(acsA)	acetyl-coenzyme A synthetase	969331	970125	969636	3.62725	729.748	LOWPMMCHIP-VS-LOW-PMMINPUT_peak_344	prom.
pa2424(pvdL)	PvdL	2720483	2721248	2720724	3.62577	727.131	LOWPMMCHIP-VS-LOW-PMMINPUT_peak_931	prom.
pa2619(infA)	initiation factor	2961231	2962149	2961556	3.62101	726.122	LOWPMMCHIP-VS-LOW-PMMINPUT_peak_1006	prom.
pa5120	hypothetical protein	5767187	5767830	5767524	3.61761	725.167	LOWPMMCHIP-VS-LOW-PMMINPUT_peak_2046	prom.
pa5056(phaC1)	poly(3-hydroxyalkanoic acid) synthase 1	5695410	5695860	5695642	3.61428	717.828	LOWPMMCHIP-VS-LOW-PMMINPUT_peak_2018	inside
pa4179	probable porin	4675015	4675610	4675367	3.60424	717.327	LOWPMMCHIP-VS-LOW-PMMINPUT_peak_1627	inside
pa3262	probable peptidyl-prolyl cis-trans isomerase, FkbP-type	3649245	3649881	3649548	3.58367	716.152	LOWPMMCHIP-VS-LOW-PMMINPUT_peak_1270	downstream
pa2674	probable type II secretion system protein	3020813	3021439	3021035	3.56632	699.697	LOWPMMCHIP-VS-LOW-PMMINPUT_peak_1031	inside
pa1154	conserved hypothetical protein	1248350	1250887	1249571	3.55909	699.131	LOWPMMCHIP-VS-LOW-PMMINPUT_peak_447	prom.
pa3031.1	tRNA-Pro	3394895	3395586	3395183	3.556	693.715	LOWPMMCHIP-VS-LOW-PMMINPUT_peak_1171	prom.
pa0720	helix destabilizing protein of bacteriophage Pf1	789987	791287	790967	3.54675	684.948	LOWPMMCHIP-VS-LOW-PMMINPUT_peak_276	prom.
pa1383	hypothetical protein	1500459	1502114	1501515	3.54202	684.512	LOWPMMCHIP-VS-LOW-PMMINPUT_peak_527	prom.
pa2812	probable ATP-binding component of ABC transporter	3166320	3166766	3166534	3.53399	677.376	LOWPMMCHIP-VS-LOW-PMMINPUT_peak_1084	prom.
pa1856	probable cytochrome oxidase subunit	2015243	2016073	2015854	3.5306	676.903	LOWPMMCHIP-VS-LOW-PMMINPUT_peak_716	inside
pa2950(fabV)	FabV	3309489	3311085	3310668	3.48364	670.521	LOWPMMCHIP-VS-LOW-PMMINPUT_peak_1136	prom.
pa2291	probable glucose-sensitive porin	2522612	2523127	2522828	3.47739	667.615	LOWPMMCHIP-VS-LOW-PMMINPUT_peak_878	prom.
pa3766	probable aromatic amino acid transporter	4223310	4223913	4223495	3.46678	665.553	LOWPMMCHIP-VS-LOW-PMMINPUT_peak_1466	prom.
pa3291	Tli1	3682653	3685772	3685421	3.45428	658.436	LOWPMMCHIP-VS-LOW-PMMINPUT_peak_1285	prom.
pa4319	conserved hypothetical protein	4847415	4848246	4848007	3.44939	656.738	LOWPMMCHIP-VS-LOW-PMMINPUT_peak_1678	inside
pa4032/pa4033	probable two-component response regulator/MucE	4513445	4514765	4513949	3.44559	647.139	LOWPMMCHIP-VS-LOW-PMMINPUT_peak_1557	prom./ prom.
pa1553(ccoO1)	Cytochrome c oxidase, cbb3-type, CcoO subunit	1691345	1692857	1691571	3.43879	644.463	LOWPMMCHIP-VS-LOW-PMMINPUT_peak_586	prom.
pa4314(purU1)/pa4315(mvaT)	formyltetrahydrofolate deformylase/transcriptional regulator MvaT, P16 subunit	4843399	4845770	4843811	3.43097	639.475	LOWPMMCHIP-VS-LOW-PMMINPUT_peak_1676	prom./ prom.
pa5090(vgrG5)	VgrG5	5731752	5733433	5732022	3.42469	633.592	LOWPMMCHIP-VS-LOW-PMMINPUT_peak_2033	prom.
pa2808(ptrA)/pa2809(copR)	Pseudomonas type III repressor A/two-component response regulator, CopR	3161892	3162935	3162697	3.41441	632.842	LOWPMMCHIP-VS-LOW-PMMINPUT_peak_1081	prom./ prom.
pa3083(pepN)	aminopeptidase N	3462571	3463201	3462927	3.39792	632.196	LOWPMMCHIP-VS-LOW-PMMINPUT_peak_1200	inside
pa5025(metY)	homocysteine synthase	5655435	5656454	5655801	3.39393	630.715	LOWPMMCHIP-VS-LOW-PMMINPUT_peak_2002	inside
pa2221	conserved hypothetical protein	2440587	2443389	2442820	3.3831	625.793	LOWPMMCHIP-VS-LOW-PMMINPUT_peak_848	prom.
pa0820	hypothetical protein	895947	896655	896184	3.37889	618.391	LOWPMMCHIP-VS-LOW-PMMINPUT_peak_318	prom.
pa0296(spuI)/pa0297(spuA)	Glutamylpolyamine synthetase/probable glutamine amidotransferase	334178	334992	334720	3.37783	611.928	LOWPMMCHIP-VS-LOW-PMMINPUT_peak_117	prom./ prom.
pa2800(vacJ)/pa2801	VacJ/hypothetical protein	3156852	3158228	3157681	3.3658	610.861	LOWPMMCHIP-VS-LOW-PMMINPUT_peak_1078	prom./ prom.
pa5338(spoT)	guanosine-3',5'-bis(diphosphate) 3'-pyrophosphohydrolase	6006914	6007384	6007139	3.35497	607.735	LOWPMMCHIP-VS-LOW-PMMINPUT_peak_2135	inside
pa1927(metE)	5-methyltetrahydropteroyltriglutamate-homocysteine S-methyltransferase	2107041	2107537	2107277	3.35084	607.417	LOWPMMCHIP-VS-LOW-PMMINPUT_peak_747	inside
pa1937	conserved hypothetical protein	2117047	2118643	2118006	3.34391	606.971	LOWPMMCHIP-VS-LOW-PMMINPUT_peak_752	prom.
pa2968(fabD)	malonyl-CoA-[acyl-carrier-protein] transacylase	3327355	3327793	3327566	3.3216	605.138	LOWPMMCHIP-VS-LOW-PMMINPUT_peak_1143	prom.
pa5368(pstC)	membrane protein component of ABC phosphate transporter	6037539	6038560	6038087	3.31993	604.491	LOWPMMCHIP-VS-LOW-PMMINPUT_peak_2146	prom.
pa0563	conserved hypothetical protein	620299	620794	620573	3.31452	603.664	LOWPMMCHIP-VS-LOW-PMMINPUT_peak_210	prom.
pa1939	hypothetical protein	2119639	2121281	2120453	3.30967	600.769	LOWPMMCHIP-VS-LOW-PMMINPUT_peak_754	inside
pa3055	hypothetical protein	3420618	3420989	3420782	3.29787	595.792	LOWPMMCHIP-VS-LOW-PMMINPUT_peak_1183	prom.
pa2105	probable acetyltransferase	2316345	2317671	2317255	3.28941	587.117	LOWPMMCHIP-VS-LOW-PMMINPUT_peak_807	inside
pa4513	probable oxidoreductase	5053612	5054723	5053872	3.28491	586.098	LOWPMMCHIP-VS-LOW-PMMINPUT_peak_1764	prom.
pa3297	probable ATP-dependent helicase	3694839	3695283	3695089	3.28417	581.568	LOWPMMCHIP-VS-LOW-PMMINPUT_peak_1288	prom.
pa2402/pa2403(fpvG)	probable non-ribosomal peptide synthetase/FpvG	2686477	2688004	2687238	3.26822	580.23	LOWPMMCHIP-VS-LOW-PMMINPUT_peak_924	prom./ prom.
pa4960	probable phosphoserine phosphatase	5569420	5569847	5569671	3.24277	579.881	LOWPMMCHIP-VS-LOW-PMMINPUT_peak_1973	prom.
pa2550	probable acyl-CoA dehydrogenase	2881827	2882229	2882016	3.22979	576.509	LOWPMMCHIP-VS-LOW-PMMINPUT_peak_970	inside
pa1888	hypothetical protein	2059440	2060144	2059993	3.22851	575.633	LOWPMMCHIP-VS-LOW-PMMINPUT_peak_726	prom.
pa4733(acsB)	acetyl-coenzyme A synthetase	5314598	5315295	5315149	3.2148	575.174	LOWPMMCHIP-VS-LOW-PMMINPUT_peak_1889	prom.
pa3860/pa3861(rhl)	probable AMP-binding enzyme/ATP-dependent RNA helicase RhlB	4320648	4321121	4320914	3.2111	572.148	LOWPMMCHIP-VS-LOW-PMMINPUT_peak_1498	prom./ prom.
pa4403(secA)	secretion protein SecA	4936150	4937189	4936812	3.21059	571.148	LOWPMMCHIP-VS-LOW-PMMINPUT_peak_1710	prom.
pa3310	conserved hypothetical protein	3712673	3713379	3713068	3.20148	569.539	LOWPMMCHIP-VS-LOW-PMMINPUT_peak_1297	prom.
pa1706(pcrV)	type III secretion protein PcrV	1851737	1852185	1852004	3.20029	561.511	LOWPMMCHIP-VS-LOW-PMMINPUT_peak_644	prom.
pa2127(cgrA)/pa2128(cupA1)	cupA gene regulator A, CgrA/fimbrial subunit CupA1	2341418	2342762	2341718	3.19698	555.741	LOWPMMCHIP-VS-LOW-PMMINPUT_peak_814	prom./ prom.
pa3662	hypothetical protein	4102470	4103109	4102691	3.192	555.669	LOWPMMCHIP-VS-LOW-PMMINPUT_peak_1432	prom.
pa2458	hypothetical protein	2758206	2760606	2759253	3.19134	553.595	LOWPMMCHIP-VS-LOW-PMMINPUT_peak_941	downstream
pa2493(mexE)	Resistance-Nodulation-Cell Division (RND) multidrug efflux membrane fusion protein MexE precursor	2808328	2808950	2808626	3.18178	550.239	LOWPMMCHIP-VS-LOW-PMMINPUT_peak_949	prom.
pa1317(cyoA)	cytochrome o ubiquinol oxidase subunit II	1426891	1428032	1427641	3.17902	550.111	LOWPMMCHIP-VS-LOW-PMMINPUT_peak_501	prom.
pa3138(uvrB)/pa3139	excinuclease ABC subunit B/probable amino acid aminotransferase	3521791	3523077	3522632	3.15663	549.644	LOWPMMCHIP-VS-LOW-PMMINPUT_peak_1221	prom./ prom.
pa4590(pra)	protein activator	5140930	5141431	5141201	3.15476	548.73	LOWPMMCHIP-VS-LOW-PMMINPUT_peak_1804	prom.
pa4846(aroQ1)	3-dehydroquinate dehydratase	5441487	5442168	5441800	3.14576	548.549	LOWPMMCHIP-VS-LOW-PMMINPUT_peak_1933	prom.
pa0546(metK)	methionine adenosyltransferase	604587	605275	604978	3.14339	547.19	LOWPMMCHIP-VS-LOW-PMMINPUT_peak_204	prom.
pa0348	hypothetical protein	390501	391171	390685	3.13461	540.467	LOWPMMCHIP-VS-LOW-PMMINPUT_peak_136	prom.
pa0673/pa0674(vreA)	hypothetical protein/VreA	733840	734306	734066	3.13315	533.217	LOWPMMCHIP-VS-LOW-PMMINPUT_peak_251	prom./ prom.
pa0568	hypothetical protein	622130	623742	623296	3.1253	528.36	LOWPMMCHIP-VS-LOW-PMMINPUT_peak_211	inside
pa3190	probable binding protein component of ABC sugar transporter	3581061	3582045	3581743	3.11613	526.868	LOWPMMCHIP-VS-LOW-PMMINPUT_peak_1243	prom.
pa2806	conserved hypothetical protein	3159382	3160943	3160645	3.10695	524.119	LOWPMMCHIP-VS-LOW-PMMINPUT_peak_1079	inside
pa1612	hypothetical protein	1755640	1756041	1755863	3.10626	522.299	LOWPMMCHIP-VS-LOW-PMMINPUT_peak_610	inside
pa1950(rbsK)	ribokinase	2135488	2135872	2135685	3.10291	521.4	LOWPMMCHIP-VS-LOW-PMMINPUT_peak_757	inside
pa0988	hypothetical protein	1069096	1070444	1070173	3.09262	515.641	LOWPMMCHIP-VS-LOW-PMMINPUT_peak_387	downstream
pa4137	probable porin	4625802	4626484	4626036	3.08873	511.479	LOWPMMCHIP-VS-LOW-PMMINPUT_peak_1602	prom.
pa1329	conserved hypothetical protein	1440953	1441771	1441179	3.08747	501.031	LOWPMMCHIP-VS-LOW-PMMINPUT_peak_505	prom.
pa4518	hypothetical protein	5059977	5060447	5060254	3.08618	499.953	LOWPMMCHIP-VS-LOW-PMMINPUT_peak_1769	prom.
pa0593(pdxA)	pyridoxal phosphate biosynthetic protein PdxA	651562	652552	652259	3.08118	497.933	LOWPMMCHIP-VS-LOW-PMMINPUT_peak_223	inside
pa1819	probable amino acid permease	1978148	1978803	1978391	3.07949	497.545	LOWPMMCHIP-VS-LOW-PMMINPUT_peak_698	inside
pa5295	hypothetical protein	5962760	5963534	5963346	3.07713	489.869	LOWPMMCHIP-VS-LOW-PMMINPUT_peak_2121	prom.
pa1074(braC)/pa1075	branched-chain amino acid transport protein BraC/hypothetical protein	1162437	1163320	1163056	3.07223	485.361	LOWPMMCHIP-VS-LOW-PMMINPUT_peak_421	prom./ prom.
pa2840/pa2841	probable ATP-dependent RNA helicase/probable enoyl-CoA hydratase/isomerase	3195334	3196011	3195698	3.06385	478.634	LOWPMMCHIP-VS-LOW-PMMINPUT_peak_1097	prom./ prom.
pa3689/pa3690	probable transcriptional regulator/probable metal-transporting P-type ATPase	4131264	4131749	4131552	3.06004	478.177	LOWPMMCHIP-VS-LOW-PMMINPUT_peak_1441	prom./ prom.
pa3080	hypothetical protein	3456223	3457385	3456448	3.05912	476.907	LOWPMMCHIP-VS-LOW-PMMINPUT_peak_1197	prom.
pa2416(treA)	periplasmic trehalase precursor	2698913	2699481	2699134	3.05544	474.127	LOWPMMCHIP-VS-LOW-PMMINPUT_peak_926	inside
pa5021	probable sodium/hydrogen antiporter	5646860	5647508	5647174	3.03195	472.436	LOWPMMCHIP-VS-LOW-PMMINPUT_peak_2000	prom.
pa0797/pa0798	probable transcriptional regulator/phospholipid methyltransferase	875610	876136	875865	3.02015	470.897	LOWPMMCHIP-VS-LOW-PMMINPUT_peak_310	prom./ prom.
pa0230(pcaB)	3-carboxy-cis,cis-muconate cycloisomerase	259195	259994	259681	3.01971	470.851	LOWPMMCHIP-VS-LOW-PMMINPUT_peak_84	prom.
aThe slash denotes a peak sited in a potential promoter region shared by two divergently transcribed genes (and/or operons). bThe position of the summit identified by MACS2. cThe location of 101-bp sequences centered at the summit of peak. prom. = overlaping the promoter region (within 800 bp upstream of the translational start site) of an relative gene or operon; inside = located in coding regio…

## Sheet: Sheet 2-Summary (LPM-6h)
Gene(s)a	Product Nameb	Average fold enrichmentc	Typed	Replicate 1 (GSM4668034)e			Replicate 2 (GSM4668035)e			Replicate 3 (GSM4668036)e
				Fold enrichment	Score	Summit	Fold enrichment	Score	Summit	Fold enrichment	Score	Summit
pa0009(glyQ)/pa0010(tag)/pa0012	glycyl-tRNA synthetase alpha chain/DNA-3-methyladenine glycosidase I/hypothetical protein	5.14247	prom./ prom. /prom.	7.87793	3557.7	15029	3.84241	842.709	15040	3.70707	823.279	15032
pa0103	probable sulfate transporter	5.41931	prom.	6.92223	2820.84	124745	4.69869	1215.17	124742	4.63702	1251.71	124740
pa0123	probable transcriptional regulator	6.15928	prom.	8.12889	3747.15	144113	5.31696	1504.93	144113	5.03199	1429.27	144107
pa0165	hypothetical protein	21.8867	prom.	29.9861	26918.8	188789	18.6909	11805.8	188795	16.983	10830.5	188787
pa0187	hypothetical protein	20.2024	prom.	29.993	29434.2	213448	15.7054	9072.44	213452	14.9088	8867.89	213449
pa0195(pntAA)	putative NAD(P) transhydrogenase, subunit alpha part 1	6.83809	prom.	8.05759	3716.88	223698	6.13516	1941.36	223715	6.32153	2171.52	223707
pa0245(aroQ2)	3-dehydroquinate dehydratase	5.12572	prom.	7.59476	3336.77	277828	4.05002	880.204	277827	3.73237	777.51	277833
pa0291(oprE)	Anaerobically-induced outer membrane porin OprE precursor	6.10242	prom.	7.72792	3386.18	327005	5.409	1497.18	326994	5.17034	1451.19	326996
pa0300(spuD)	polyamine transport protein	4.15238	inside	5.94754	1990.35	339020	3.20266	501.85	339007	3.30695	574.22	339020
pa0425(mexA)	Resistance-Nodulation-Cell Division (RND) multidrug efflux membrane fusion protein MexA precursor	5.75778	prom.	9.53487	4741.03	471629	3.81646	735.226	471628	3.922	826.422	471628
pa0440	probable oxidoreductase	9.32772	prom.	15.8011	11154.1	495552	6.15025	1870.62	495548	6.03176	1909.86	495551
pa0450/pa0451	probable phosphate transporter/conserved hypothetical protein	6.48442	prom./ prom.	10.8154	6124.62	507312	4.36052	954.208	507308	4.27737	969.659	507308
pa0455(dbpA)/pa0456	RNA helicase DbpA/probable cold-shock protein	4.17532	prom./ prom.	5.65945	1782.04	514697	3.36508	564.02	514651	3.50143	655.538	514685
pa0482(glcB)/pa0483/pa0484	malate synthase G/probable acetyltransferase/conserved hypothetical protein	5.66987	prom./ prom. /prom.	7.44713	3304.98	544550	4.88972	1280.03	544551	4.67275	1235.84	544551
pa0574	hypothetical protein	8.79365	prom.	12.757	8118.12	630140	6.87517	2379.44	630172	6.74873	2435.31	630147
pa0595(lptD)	LPS-assembly protein LptD	19.9565	inside	24.969	19530.8	654625	17.2593	10660.1	654625	17.6412	11655.1	654625
pa0620	probable bacteriophage protein	15.8287	inside	28.1133	26266.9	680078	9.81257	4249.58	680084	9.56023	4307.47	680084
pa0641	probable bacteriophage protein	7.93525	inside	13.2811	8363.74	698646	5.11721	1269.85	698642	5.40748	1496.49	698643
pa0668.2	tRNA-Ile	7.89531	prom.	11.0049	6154.8	723329	5.7488	1560.53	723341	6.93226	2181.26	723445
pa0690(pdtA)	phosphate depletion regulated TPS partner A, PdtA	4.08062	prom.	5.66956	1793.15	749321	3.14603	425.327	749322	3.42627	552.247	749325
pa0715	hypothetical protein	7.81158	prom.	11.4492	6389.72	785864	5.54597	1349.16	785866	6.43958	1888.93	785868
pa0729	hypothetical protein	5.18195	overlap end	6.88418	2781.68	797629	4.19118	985.857	797644	4.47049	1194.97	797643
pa0781/pa0782(putA)	hypothetical protein/proline dehydrogenase PutA	6.49187	prom./ prom.	9.111	4301.06	851442	5.25069	1260.82	851443	5.11392	1266.62	851448
pa0799	probable helicase	9.54908	prom.	12.6446	7760.25	879138	7.8874	2742.07	879133	8.11526	3047.89	879133
pa0805/pa0806	hypothetical protein/hypothetical protein	7.05866	prom./ prom.	7.9455	3653.95	883295	6.256	1704.71	883294	6.97448	2197.89	883295
pa0872(phhA)/pa0873(phhR)	phenylalanine-4-hydroxylase/transcriptional regulator PhhR	4.46889	prom./ prom.	6.43959	2368.49	953691	3.41619	495.423	953615	3.5509	573.885	953617
pa0874	hypothetical protein	5.08357	prom.	7.09705	2834.62	955931	3.88724	683.507	955932	4.26641	883.888	955934
pa0892(aotP)	arginine/ornithine transport protein AotP	11.5015	prom.	17.2982	12386.2	975613	8.4136	3177.77	975614	8.79271	3624.24	975613
pa0905(rsmA)	RsmA	5.96533	prom.	6.87206	2777.87	990980	5.43061	1297.32	991490	5.59331	1453.21	991475
pa0956(proS)/pa0957	prolyl-tRNA synthetase/hypothetical protein	5.27471	prom./ prom.	8.65503	4042.86	1043408	3.41525	557.217	1043417	3.75386	735.525	1043417
pa0958(oprD)/pa0959	Basic amino acid, basic peptide and imipenem outer membrane porin OprD precursor/hypothetical protein	10.5473	prom./ prom.	13.723	8460.25	1045819	10.2008	4003.93	1045812	7.71803	2648.17	1045819
pa0973(oprL)	Peptidoglycan associated lipoprotein OprL precursor	21.2596	prom.	28.1667	26358.7	1057375	17.5446	10602.1	1057376	18.0676	11785.6	1057376
pa0979/pa0981	conserved hypothetical protein	5.8168	prom./ prom.	7.24871	2979.46	1063474	4.76059	876.083	1062445	5.44109	1207.12	1062444
pa0984	colicin immunity protein	3.95878	prom.	3.78049	816.077	1065573	3.95148	586.527	1067919	4.14438	699.337	1068036
pa0995(ogt)/pa0996(pqsA)	methylated-DNA--protein-cysteine methyltransferase/PqsA	4.24902	prom./ prom.	5.67622	1839.26	1078170	3.48479	516.277	1078171	3.58605	583.467	1078160
pa1003(mvfR)/pa1004(nadA)	Transcriptional regulator MvfR/quinolinate synthetase A	3.5434	prom./ prom.	3.82821	830.287	1087329	3.43178	511.691	1087352	3.3702	519.088	1087331
pa1035/pa1036	hypothetical protein/hypothetical protein	6.06614	prom./ prom.	9.09151	4292.44	1123941	4.37915	845.995	1123939	4.72776	1048.3	1123938
pa1149	hypothetical protein	4.91831	prom.	5.72127	1873.14	1243656	4.18543	641.643	1243663	4.84823	920.185	1243666
pa1165(pcpS)	PcpS	7.00831	prom.	10.9719	6151.52	1264968	4.92358	1030.37	1264974	5.12942	1182.41	1264969
pa1181	conserved hypothetical protein	6.98665	prom.	11.4507	6422.2	1279699	4.69627	996.818	1279701	4.81292	1108.57	1279700
pa1221	hypothetical protein	15.1536	prom.	21.2702	16172.8	1324420	11.9217	4779.69	1324418	12.269	5293.64	1324421
pa1249(aprA)	alkaline metalloproteinase precursor	6.01798	prom.	7.32683	3216.41	1355595	5.15592	1127.05	1355599	5.5712	1386.03	1355600
pa1284	probable acyl-CoA dehydrogenase	5.50534	prom.	8.65288	3999.69	1396791	3.87328	684.524	1396792	3.98985	768.545	1396786
pa1288	probable outer membrane protein precursor	7.88517	prom.	10.684	5680.32	1400642	6.26185	1655.98	1400641	6.70964	1987.89	1400641
pa1317(cyoA)	cytochrome o ubiquinol oxidase subunit II	3.13842	prom.	3.17902	550.111	1427641	3.13074	392.483	1427656	3.10551	407.065	1427649
pa1368	hypothetical protein	7.5601	prom.	9.85686	5256.87	1488281	6.00121	1117.63	1488272	6.82224	1496.37	1488276
pa1387	hypothetical protein	4.38152	inside	4.95047	1455.87	1507327	3.87173	703.323	1507326	4.32237	945.38	1507319
pa1502(gcl)/pa1503	glyoxylate carboligase/hypothetical protein	20.3009	prom./ prom.	23.7062	17247.7	1632880	18.7328	9240.96	1632719	18.4637	9570.67	1632716
pa1507	probable transporter	19.5759	prom.	25.5403	21225.2	1637871	16.985	7934.34	1637866	16.2025	7833.26	1637863
pa1517/pa1518	conserved hypothetical protein/conserved hypothetical protein	11.4855	prom./ prom.	12.5407	7481.63	1649633	11.1273	4159.09	1649638	10.7885	4187.19	1649638
pa1519/pa1520	probable transporter/probable transcriptional regulator	6.68891	prom./ prom.	7.51122	3309.12	1652053	6.26762	1662.89	1652067	6.28788	1770.18	1652067
pa1528(zipA)	cell division protein ZipA	5.71375	prom.	8.41846	3842.48	1664914	4.14933	735.952	1664915	4.57347	955.173	1664915
pa1538/pa1539	probable flavin-containing monooxygenase/hypothetical protein	5.65815	prom./ prom.	7.56788	3320.99	1677464	4.68207	907.868	1677467	4.72451	978.517	1677464
pa1541	probable drug efflux transporter	4.35238	prom.	6.21937	2138.68	1679661	3.26587	409.346	1679656	3.57191	535.105	1679671
pa1546(hemN)	oxygen-independent coproporphyrinogen III oxidase	18.206	prom.	27.8636	25565	1684042	13.3259	5653.22	1684044	13.4285	6053.44	1684046
pa1584(sdhB)	succinate dehydrogenase (B subunit)	10.0742	prom.	12.806	8169	1723307	8.35375	3039.83	1723299	9.06282	3703.34	1723305
pa1617	probable AMP-binding enzyme	12.4307	prom.	20.3189	14533.7	1760612	8.27685	2684.92	1760612	8.69627	3087.34	1760614
pa1713(exsA)	transcriptional regulator ExsA	10.6027	prom.	12.5918	7528.33	1856932	9.44929	3194.88	1856923	9.76694	3570.94	1856926
pa1736	probable acyl-CoA thiolase	4.3794	prom.	6.32536	2217.97	1878739	3.30518	418.894	1878733	3.50765	509.849	1878736
pa1804(hupB)	DNA-binding protein HU	6.40278	prom.	7.23517	2927.31	1958725	5.56644	1257.98	1958715	6.40673	1731.73	1958721
pa1817/pa1818(cadA)	hypothetical protein/lysine decarboxylase	11.5231	prom./ prom.	21.2502	15615.3	1974718	6.60661	1747.66	1974726	6.71254	1906.74	1974730
pa1838(cysI)	sulfite reductase	6.0122	prom.	6.64274	2537.23	1996812	5.48555	1358.27	1996812	5.90832	1654.39	1996816
pa1871(lasA)	LasA protease precursor	7.43244	prom.	11.9819	7006	2032423	5.16738	1048.9	2032433	5.14802	1101.94	2032426
pa1958/pa1959(bacA)	probable transporter/bacitracin resistance protein	8.70263	prom./ prom.	16.3491	11816.8	2142923	4.98617	982.781	2142926	4.77265	954.219	2142921
pa2015(liuA)/pa2017	putative isovaleryl-CoA dehydrogenase/hypothetical protein	3.45264	prom./ prom.	4.11646	1031.36	2206412	3.03649	314.541	2206413	3.20496	380.561	2206415
pa2035/pa2036	probable decarboxylase/hypothetical protein	5.03616	prom./ prom.	6.15052	1997.64	2226754	4.19267	604.984	2226731	4.76529	835.52	2226751
pa2223	hypothetical protein	5.4566	prom.	7.33851	3218.13	2447141	3.6017	446.881	2444663	5.42959	883.327	2447140
pa2457	hypothetical protein	4.14526	prom.	4.96871	1468.86	2756316	3.7862	455.309	2756434	3.68087	452.59	2756425
pa2461	hypothetical protein	5.5114	prom.	6.40813	2354.45	2761826	4.76228	727.487	2761818	5.36379	974.085	2761819
pa2522(czcC)/pa2523(czcR)	outer membrane protein precursor CzcC/CzcR	10.633	prom./ prom.	19.5065	13968.6	2843576	6.50126	1585.78	2843589	5.89126	1398.32	2843589
pa2549	conserved hypothetical protein	6.1968	prom.	10.7824	6012.4	2880380	3.90594	589.723	2880383	3.90202	622.627	2880385
pa2590/pa2592	hypothetical protein/probable periplasmic spermidine/putrescine-binding protein	4.08873	prom./ prom.	5.18301	1520.19	2934047	3.4684	441.44	2934046	3.61478	513.927	2934049
pa2621(clpS)/pa2622(cspD)	ClpS/cold-shock protein CspD	5.42407	prom./ prom.	8.37672	3763.51	2965074	3.96216	625.833	2965075	3.93332	651.64	2965072
pa2634(aceA)	isocitrate lyase AceA	5.49902	prom.	7.84716	3540.4	2977315	4.1915	711.812	2977317	4.45841	857.722	2977317
pa2637(nuoA)	NADH dehydrogenase I chain A	6.85012	prom.	9.48557	4664	2982457	5.65223	1276.41	2982676	5.41255	1242.56	2982648
pa2670	hypothetical protein	6.23487	prom.	12.4798	7251.33	3018808	3.11747	353.26	3018807	3.10738	370.835	3018806
pa2695	hypothetical protein	3.87266	prom.	3.66534	776.305	3049969	3.77869	578.234	3049967	4.17394	757.267	3049970
pa2698/pa2699	probable hydrolase/hypothetical protein	4.26963	prom./ prom.	4.2198	1135.94	3051560	4.12132	653.883	3051541	4.46778	820.239	3051558
pa2730	hypothetical protein	5.54606	downstream	6.9683	2825.81	3090587	4.82511	949.25	3088163	4.84478	1012.83	3088168
pa2734	hypothetical protein	4.67689	inside	7.24958	3064.09	3095241	3.40281	477.934	3095245	3.37828	497.171	3095258
pa2736	hypothetical protein	8.42822	prom.	10.1155	5278.39	3099214	7.5228	2269.99	3099219	7.64638	2471.5	3099216
pa2740(pheS)	phenylalanyl-tRNA synthetase, alpha-subunit	4.587	prom.	5.67514	1811.96	3103548	3.78412	595.275	3103541	4.30173	834.101	3103550
pa2748/pa2749(endA)	probable methionine aminopeptidase/DNA-specific endonuclease I	6.22347	prom./ prom.	8.34409	3754.44	3110771	5.15345	1231.15	3110771	5.17287	1311.64	3110764
pa2755(eco)	ecotin precursor	4.11136	prom.	5.3001	1636.52	3116571	3.53442	514.184	3116563	3.49956	527.224	3116565
pa2759/pa2760(oprQ)	hypothetical protein/OprQ	4.09984	prom./ prom.	5.8643	1939.38	3119950	3.1606	377.31	3119935	3.27461	433.394	3119954
pa2793/pa2795(dusA)	hypothetical protein/dihydrouridine synthase A	16.8445	prom./ prom.	26.8548	23110.1	3151873	11.5267	4304.91	3150722	12.152	4961.75	3150715
pa2830(htpX)	heat shock protein HtpX	6.46583	prom.	9.63032	4943.26	3182845	5.06172	1074.28	3182852	4.70545	982.042	3182852
pa2840/pa2841	probable ATP-dependent RNA helicase/probable enoyl-CoA hydratase/isomerase	3.15074	prom./ prom.	3.06385	478.634	3195698	3.18766	402.765	3195703	3.20072	427.969	3195707
pa2850(ohr)	organic hydroperoxide resistance protein	3.57512	prom.	4.45763	1261.41	3203983	3.07618	346.496	3203983	3.19155	401.509	3203969
pa2930	probable transcriptional regulator	3.65594	prom.	4.76605	1391.49	3285471	3.00964	363.999	3285476	3.19212	452.439	3285470
pa2931(cifR)/pa2932(morB)	CifR/morphinone reductase	13.8141	prom./ prom.	16.5547	11859.9	3287256	12.2744	5078.27	3287256	12.6133	5609.12	3287256
pa2938/pa2939	probable transporter/probable aminopeptidase	13.5949	prom./ prom.	19.5546	14161	3293920	10.652	4036.98	3293920	10.5782	4222.18	3293919
pa2940	probable acyl-CoA thiolase	7.21575	prom.	8.67155	4128.92	3297198	6.36305	1677.15	3297189	6.61265	1904.44	3297191
pa2986(lolC)	lipoprotein localization protein LolC	3.47491	prom.	3.95828	915.811	3345841	3.21634	424.024	3345846	3.25011	460.481	3345841
pa3000(aroP1)	aromatic amino acid transport protein AroP1	6.66924	prom.	10.7783	6002.81	3359367	4.54485	899.693	3359370	4.68459	1013.06	3359365
pa3001/pa3002(mfd)	probable glyceraldehyde-3-phosphate dehydrogenase/transcription-repair coupling protein Mfd	5.61358	prom./ prom.	7.23798	2937.91	3360754	4.72125	999.647	3360758	4.8815	1131.07	3360754
pa3011(topA)	DNA topoisomerase I	5.4186	prom.	7.42557	3280.74	3373092	4.45766	876.226	3373107	4.37256	890.828	3373102
pa3014(faoA)/pa3015	fatty-acid oxidation complex alpha-subunit/hypothetical protein	4.47257	prom./ prom.	6.91836	2805.58	3377010	3.15164	417.151	3377002	3.34772	510.801	3377001
pa3031.1	tRNA-Pro	4.59096	prom.	3.556	693.715	3395183	5.08009	1087.02	3395189	5.13678	1175.4	3395197
pa3048/pa3049(rmf)	conserved hypothetical protein/ribosome modulation factor	3.73511	prom./ prom.	4.12787	1041.01	3413914	3.43792	478.693	3413920	3.63954	576.99	3413919
pa3089a	1-aminocyclopropane-1-carboxylate deaminase	6.47212	inside	11.978	6887.49	3468699	3.66341	593.885	3468699	3.77494	673.945	3468702
pa3115(fimV)	Motility protein FimV	10.666	prom.	12.6934	7823.79	3498439	9.6499	3561.95	3498439	9.65467	3773.91	3498432
pa3153(wzx)	O-antigen translocase	32.8966	inside	50.288	81056.8	3537208	23.5912	12680.4	3537212	24.8105	14291.5	3537213
pa3185	hypothetical protein	7.08224	prom.	10.1306	5283.27	3575764	5.44095	1375.08	3575777	5.67518	1577.88	3575778
pa3190	probable binding protein component of ABC sugar transporter	3.60113	prom.	3.11613	526.868	3581743	4.15035	822.378	3581734	3.5369	610.741	3581738
pa3266(capB)	cold acclimation protein B	5.64246	prom.	5.73335	1911.23	3653647	5.21298	1232.4	3653654	5.98106	1696.28	3653647
pa3279(oprP)	Phosphate-specific outer membrane porin OprP precursor	7.5232	prom.	11.7226	6524.96	3672773	5.31998	1300.5	3672764	5.52706	1482.68	3672767
pa3286/pa3287	beta-acetoacetyl-acyl carrier protein synthase/conserved hypothetical protein	13.7548	prom./ prom.	18.8818	13002.5	3679769	11.2033	4395.97	3679767	11.1793	4635.82	3679771
pa3294(vgrG4a)/pa3295/pa3296(phoA)	VgrG4a/probable HIT family protein/alkaline phosphatase	20.3127	prom./ prom. /prom.	29.989	29351.2	3688813	15.8489	8285.45	3688809	15.1003	8151.92	3688808
pa3299(fadD1)	long-chain-fatty-acid--CoA ligase	4.08226	prom.	4.87554	1428.32	3697530	3.68766	592.623	3697522	3.68358	625.856	3697533
pa3390/pa3389	hypothetical protein/probable ring-cleaving dioxygenase	6.11721	prom./ prom.	7.30196	3148.79	3794156	5.44527	1352.07	3794156	5.60441	1512.24	3794168
pa3486(vgrG4b)	VgrG4b	5.29102	prom.	6.67806	2548.32	3900073	4.68575	1017.54	3900083	4.50924	994.961	3900073
pa3533(grxD)	GrxD	3.977	prom.	5.27701	1566.63	3952435	3.24921	464.006	3952434	3.40478	548.681	3952402
pa3601/pa3602	conserved hypothetical protein/conserved hypothetical protein	7.77337	prom./ prom.	10.4676	5442.29	4036051	6.3133	1799.16	4036050	6.5392	2030.31	4036051
pa3621.1(rsmZ)	regulatory RNA RsmZ	5.98429	prom.	7.71268	3369.81	4057847	5.361	1347.16	4057845	4.87918	1184.04	4057849
pa3677(mexJ)/pa3678(mexL)	MexJ/MexL	4.48797	prom./ prom.	6.55567	2489.14	4120457	3.39833	523.586	4120456	3.5099	597.565	4120443
pa3712/pa3713	hypothetical protein/spermidine dehydrogenase, SpdH	4.18652	prom./ prom.	5.71476	1860.7	4157772	3.33052	493.963	4157941	3.51428	593.145	4157941
pa3720/pa3721(nalC)	hypothetical protein/NalC	17.6515	prom./ prom.	35.0667	34387	4166383	8.49021	3198.67	4166387	9.39752	4015.58	4166383
pa3822	conserved hypothetical protein	9.2285	prom.	12.6005	7754.82	4279355	7.48822	2723.75	4279370	7.59682	2960.42	4279364
pa3833	hypothetical protein	5.25396	prom.	7.7543	3443.76	4290881	3.99923	718.668	4290881	4.00836	782.441	4290890
pa3836	hypothetical protein	4.81095	prom.	6.83591	2739.35	4297219	3.79908	697.617	4297217	3.79785	735.316	4297212
pa3865.1	pyocin S4 immunity protein	8.78222	inside	10.0304	5262.87	4327426	7.42992	2356.67	4327426	8.88635	3393.31	4327469
pa3867	probable DNA invertase	32.1598	prom.	46.0557	44910.9	4329887	24.8843	15707.7	4329887	25.5395	17249	4329888
pa3894/pa3895	probable outer membrane protein precursor/probable transcriptional regulator	16.8996	prom./ prom.	29.2939	26427.8	4363191	10.8806	4846.83	4363191	10.5244	4859.91	4363191
pa4067(oprG)	Outer membrane protein OprG precursor	6.10714	prom.	9.74375	5217.24	4544593	4.20732	880.031	4544590	4.37035	1011.63	4544593
pa4101(bfmR)	BfmR	43.8196	prom.	48.9436	46523.7	4584937	42.2211	71231.9	4584911	40.2942	71043.2	4584911
pa4103	hypothetical protein	57.2783	prom.	60.4894	102441	4587221	57.7931	61254.1	4587234	53.5524	59029.1	4587234
pa4107(efhP)/pa4108	EfhP/cyclic di-GMP phosphodiesterase	65.9213	prom./ prom.	73.1721	114150	4591058	64.1366	75490.5	4591030	60.4552	74040	4591028
pa4167/pa4168(fpvB)	probable oxidoreductase/second ferric pyoverdine receptor FpvB	19.1652	prom./ prom.	33.3685	32161.3	4663754	12.0426	5681.56	4663752	12.0843	6045.24	4663752
pa4209(phzM)/pa4210(phzA1)/pa4212(phzC1)	probable phenazine-specific methyltransferase/probable phenazine biosynthesis protein/phenazine biosynthesis protein PhzC	25.4549	prom./ prom. /prom.	37.8928	37206.2	4713058	19.3813	11396.1	4713055	19.0907	11792.3	4713058
pa4239(rpsD)	30S ribosomal protein S4	6.13902	prom.	12.0716	7151.55	4756067	3.21483	497.325	4756063	3.13058	492.938	4756064
pa4249(rpsH)	30S ribosomal protein S8	6.53693	prom.	8.87991	4238.74	4767443	5.27644	1527.01	4767449	5.45445	1723.28	4767449
pa4268(rpsL)	30S ribosomal protein S12	7.00186	prom.	6.52267	2477.88	4772154	7.15895	2620.91	4772155	7.32395	2887.82	4772158
pa4269(rpoC)	DNA-directed RNA polymerase beta* chain	8.61212	prom.	18.0938	12768.7	4776882	3.86854	845.703	4776880	3.87404	891.108	4776876
pa4272(rplJ)/pa4277(tufB)	50S ribosomal protein L10/elongation factor Tu	5.24657	prom./ prom.	7.31362	3178.35	4782191	3.96759	747.794	4785672	4.4585	1014.48	4785656
pa4281(sbcD)	exonuclease SbcD	7.90873	prom.	11.4414	6363.97	4792499	5.74805	1638.88	4792389	6.53674	2182.69	4792384
pa4297	TadG	7.72654	inside	12.0586	7011.07	4821444	5.30355	1384.88	4821440	5.81744	1735.98	4821447
pa4349/pa4350(olsB)	hypothetical protein/OlsB	10.7995	prom./ prom.	21.4404	16419.6	4878671	5.42232	1339.92	4878672	5.53585	1475.55	4878673
pa4407(ftsZ)	cell division protein FtsZ	5.4206	prom.	9.6179	4929.13	4940521	3.17395	473.099	4940522	3.46995	619.737	4940522
pa4431/pa4432(rpsI)/pa4433(rplM)/pa4434	probable iron-sulfur protein/30S ribosomal protein S9/50S ribosomal protein L13/probable oxidoreductase	8.35887	prom./ prom. /prom. /prom.	11.2779	6258.46	4965568	7.23536	2428.12	4966041	6.56336	2386.17	4965576
pa4456/pa4457	probable ATP-binding component of ABC transporter/arabinose-5-phosphate isomerase KdsD	7.06326	prom./ prom.	9.85383	5251.95	4989174	5.68969	1718.41	4989179	5.64626	1778.4	4989173
pa4463/pa4466	conserved hypothetical protein/probable phosphoryl carrier protein	21.3001	prom./ prom.	33.4186	33857.1	4995913	15.2687	8634.2	4995916	15.2131	9065	4995912
pa4514/pa4515	probable outer membrane receptor for iron transport/conserved hypothetical protein	3.87411	prom./ prom.	3.68659	779.332	5056044	3.75997	652.084	5056027	4.17576	867.972	5056027
pa4554(pilY1)	type 4 fimbrial biogenesis protein PilY1	15.2432	inside	24.6833	18181.2	5101077	10.4895	4593.62	5101080	10.557	4910.91	5101074
pa4566(obg)/pa4568(rplU)/pa4569(ispB)	GTP-binding protein Obg/50S ribosomal protein L21/octaprenyl-diphosphate synthase	6.0629	prom./ prom. /prom.	7.32201	3214.29	5116649	5.29489	1457.78	5116672	5.5718	1687.3	5116691
pa4598(mexD)	Resistance-Nodulation-Cell Division (RND) multidrug efflux transporter MexD	6.91459	prom.	11.9516	6547.5	5154530	4.46145	1053.57	5154533	4.33072	1046.91	5154530
pa4656/pa4657/pa4658	conserved hypothetical protein/hypothetical protein/hypothetical protein	10.7782	prom./ prom. /prom.	15.7187	11148.5	5224831	8.42912	3134.13	5225935	8.1869	3154.96	5225934
pa4674.1(higB)/pa4675(chtA)	HigB/ChtA	9.10373	prom./ prom.	13.307	8454.54	5242910	6.82363	2199.33	5242921	7.18054	2549.47	5242915
pa4687(hitA)	ferric iron-binding periplasmic protein HitA	11.4646	prom.	17.1475	12366	5257668	8.77093	3385.24	5257669	8.47533	3377.92	5257667
pa4689	hypothetical protein	14.4921	prom.	25.8651	21245.7	5262868	8.86777	3943.52	5262868	8.74351	4060.87	5262868
pa4726.11(crcZ)	CrcZ	5.97842	prom.	8.58266	3944.91	5308447	4.64106	1069.66	5308532	4.71153	1168.7	5308575
pa4937(rnr)	exoribonuclease RNase R	5.39705	prom.	5.31449	1659.85	5541586	5.30702	1507.48	5541645	5.56965	1750.96	5541646
pa4998	conserved hypothetical protein	5.94445	prom.	10.2246	5404.28	5615351	3.72492	724.056	5615347	3.88384	841.024	5615349
pa5014(glnE)/pa5015(aceE)	glutamate-ammonia-ligase adenylyltransferase/pyruvate dehydrogenase	9.82237	prom./ prom.	11.9634	6741.27	5636003	8.718	3522.31	5635993	8.78566	3778.16	5636007
pa5033	hypothetical protein	10.2087	prom.	20.5449	14947.7	5663659	5.20444	1403.67	5663654	4.8767	1306.51	5663661
pa5036(gltB)	glutamate synthase large chain precursor	4.37354	prom.	5.77809	1923.5	5672239	3.6299	671.046	5672238	3.71263	747.38	5672240
pa5078(opgG)	OpgG	4.69511	prom.	5.38494	1731.34	5718799	4.38243	998.078	5718796	4.31797	1023.91	5718799
pa5080/pa5081	prolyl aminopeptidase/hypothetical protein	4.23492	prom./ prom.	5.56992	1778.37	5720271	3.71696	683.962	5720274	3.41788	596.609	5720272
pa5105(hutC)/pa5106	histidine utilization repressor HutC/conserved hypothetical protein	6.55968	prom./ prom.	10.4394	5414.05	5749420	4.65087	1131.45	5749429	4.58874	1164.92	5749433
pa5255(algQ)	Alginate regulatory protein AlgQ	6.15666	inside	9.55863	4900.4	5917215	4.38714	1162.77	5917224	4.52421	1310.91	5917223
pa5275/pa5277(lysA)	conserved hypothetical protein/diaminopimelate decarboxylase	4.57746	prom./ prom.	6.68844	2577.13	5941496	3.52205	694.032	5941491	3.52189	734.152	5941490
pa5299	hypothetical protein	11.3041	prom.	17.5369	12633.4	5969371	8.15029	3489.85	5969368	8.22523	3750.32	5969371
pa5348	probable DNA-binding protein	5.34174	prom.	7.21599	2894.93	6017452	4.3753	1124.78	6017455	4.43393	1223.84	6017455
pa5359/pa5360(phoB)	hypothetical protein/two-component response regulator PhoB	10.7313	prom./ prom.	15.2462	10181.9	6026724	8.55178	3644.93	6026718	8.39594	3737.83	6026719
pa5369.4	tRNA-Ile	7.84577	prom.	11.3258	6283.38	6043509	5.791	1670.38	6043399	6.42053	2178.32	6043404
pa5398(dgcA)	DgcA, Dimethylglycine catabolism	5.88846	prom.	8.67487	4149.53	6075427	4.44752	1123.19	6075427	4.543	1240.88	6075421
pa5421(fdhA)	glutathione-independent formaldehyde dehydrogenase	3.77735	prom.	5.03918	1488.71	6101872	3.148	487.009	6101869	3.14488	514.175	6101874
pa5438/pa5439	probable transcriptional regulator/probable glucose-6-phosphate dehydrogenase	9.46388	prom./ prom.	14.5893	9271.75	6122081	6.84366	2563.91	6122081	6.95867	2795.82	6122084
pa5446	hypothetical protein	9.99185	prom.	9.66867	4961.44	6135546	10.0993	5097.13	6135524	10.2076	5486.79	6135541
pa5475	hypothetical protein	4.31296	prom.	6.81181	2685.16	6165965	3.03406	474.802	6165968	3.09302	527.39	6165969
pa5476(citA)/pa5477	citrate transporter/hypothetical protein	10.0645	prom./ prom.	15.8895	11307.7	6167496	7.25779	2823.43	6167494	7.04624	2834.89	6167495
pa5565(gidA)	glucose-inhibited division protein A	3.69994	prom.	4.46382	1263.04	6259516	3.40404	628.823	6259487	3.23196	590.658	6259435
a,bAnotated Genea and product nameb according to the P. aeruginosa Sequencing and Community Annotation Project (http://www.pseudomonas.com). cAverage fold enrichment. dThe location of 101-bp sequences centered at the calculated summit of peak. prom. = overlaping the promoter region (within 800 bp upstream of the translational start site) of the relative gene or operon; inside = located in coding …

## Sheet: Sheet 3-Replicates (LPM-24)
Replicate 1 (GSM4668038)										Replicate 2 (GSM4668039)
Gene(s)a	Product Name	Start	End	Summitb	Fold_enrichment	Score	Peak	Typec		Gene(s)a	Product Name	Start	End	Summitb	Fold_enrichment	Score	Peak	Typec
pa0009(glyQ)/pa0010(tag)/pa0012	glycyl-tRNA synthetase alpha chain/DNA-3-methyladenine glycosidase I/hypothetical protein	12835	15728	15006	4.95971	2355.78	MPAO1-LPM24h-1ChIP-VS-LOW-PMMINPUT_peak_8	prom. /prom. /prom.		pa0001(dnaA)	chromosomal replication initiator protein DnaA	27	796	176	3.2345	523.27	MPAO1-LPM24h-2ChIP-VS-LOW-PMMINPUT_peak_1	prom.
pa0165	hypothetical protein	188165	190365	188792	12.45	11796.3	MPAO1-LPM24h-1ChIP-VS-LOW-PMMINPUT_peak_51	prom.		pa0009(glyQ)/pa0010(tag)/pa0012	glycyl-tRNA synthetase alpha chain/DNA-3-methyladenine glycosidase I/hypothetical protein	13979	15666	15038	4.5654	1325.41	MPAO1-LPM24h-2ChIP-VS-LOW-PMMINPUT_peak_8	prom. /prom. /prom.
pa0187	hypothetical protein	213041	214313	213449	6.53386	3980.83	MPAO1-LPM24h-1ChIP-VS-LOW-PMMINPUT_peak_55	prom.		pa0041a	transposase	52405	56625	53539	3.20329	518.721	MPAO1-LPM24h-2ChIP-VS-LOW-PMMINPUT_peak_15	prom.
pa0440	probable oxidoreductase	495295	495872	495547	4.12305	1607.65	MPAO1-LPM24h-1ChIP-VS-LOW-PMMINPUT_peak_126	prom.		pa0051(phzH)	potential phenazine-modifying enzyme	65547	66571	66041	3.20471	541.815	MPAO1-LPM24h-2ChIP-VS-LOW-PMMINPUT_peak_17	prom.
pa0482(glcB)/pa0483/pa0484	malate synthase G/probable acetyltransferase/conserved hypothetical protein	543717	546381	546077	3.00873	772.401	MPAO1-LPM24h-1ChIP-VS-LOW-PMMINPUT_peak_139	prom. /prom. /prom.		pa0103	probable sulfate transporter	124478	125012	124774	3.56796	730.35	MPAO1-LPM24h-2ChIP-VS-LOW-PMMINPUT_peak_23	prom.
pa0574	hypothetical protein	629796	630660	630168	3.77194	1322.57	MPAO1-LPM24h-1ChIP-VS-LOW-PMMINPUT_peak_167	prom.		pa0123/pa0125	probable transcriptional regulator/ParD antitoxin	143147	144466	143518	6.19158	2184.52	MPAO1-LPM24h-2ChIP-VS-LOW-PMMINPUT_peak_26	prom. /prom.
pa0595(lptD)	LPS-assembly protein LptD	653546	656499	654800	8.20644	5954.48	MPAO1-LPM24h-1ChIP-VS-LOW-PMMINPUT_peak_178	inside		pa0165	hypothetical protein	188277	190005	188793	27.635	22582.3	MPAO1-LPM24h-2ChIP-VS-LOW-PMMINPUT_peak_34	prom.
pa0620	probable bacteriophage protein	678974	681542	680072	11.8807	10955.1	MPAO1-LPM24h-1ChIP-VS-LOW-PMMINPUT_peak_186	inside		pa0187	hypothetical protein	213019	214292	213448	21.6582	15891.5	MPAO1-LPM24h-2ChIP-VS-LOW-PMMINPUT_peak_38	prom.
pa0633	hypothetical protein	688987	689612	689266	3.07705	817.363	MPAO1-LPM24h-1ChIP-VS-LOW-PMMINPUT_peak_188	prom.		pa0195(pntAA)	putative NAD(P) transhydrogenase, subunit alpha part 1	223431	224096	223717	7.62451	3123.96	MPAO1-LPM24h-2ChIP-VS-LOW-PMMINPUT_peak_39	prom.
pa0641	probable bacteriophage protein	697427	698912	698639	4.33534	1788.7	MPAO1-LPM24h-1ChIP-VS-LOW-PMMINPUT_peak_190	inside		pa0235(pcaK)/pa0236	4-hydroxybenzoate transporter PcaK/probable transcriptional regulator	266188	266736	266451	4.15386	964.875	MPAO1-LPM24h-2ChIP-VS-LOW-PMMINPUT_peak_49	prom. /prom.
pa0643	hypothetical protein	699802	701217	700521	4.01581	1518.63	MPAO1-LPM24h-1ChIP-VS-LOW-PMMINPUT_peak_191	inside		pa0245(aroQ2)	3-dehydroquinate dehydratase	277608	278073	277825	3.48255	682.088	MPAO1-LPM24h-2ChIP-VS-LOW-PMMINPUT_peak_50	prom.
pa0799	probable helicase	878703	879559	879132	4.26041	1724.08	MPAO1-LPM24h-1ChIP-VS-LOW-PMMINPUT_peak_257	prom.		pa0259	Type 6 lipase adaptor, Tla3	290282	291656	291325	3.01375	459.165	MPAO1-LPM24h-2ChIP-VS-LOW-PMMINPUT_peak_53	prom.
pa0892(aotP)	arginine/ornithine transport protein AotP	974912	976066	975613	5.84558	3239.01	MPAO1-LPM24h-1ChIP-VS-LOW-PMMINPUT_peak_292	prom.		pa0291(oprE)	Anaerobically-induced outer membrane porin OprE precursor	326493	327374	326991	4.85963	1319.55	MPAO1-LPM24h-2ChIP-VS-LOW-PMMINPUT_peak_59	prom.
pa0956(proS)/pa0957	prolyl-tRNA synthetase/hypothetical protein	1042657	1043835	1043439	4.87083	2272.08	MPAO1-LPM24h-1ChIP-VS-LOW-PMMINPUT_peak_328	prom. /prom.		pa0296(spuI)/pa0297(spuA)	Glutamylpolyamine synthetase/probable glutamine amidotransferase	334143	335041	334709	4.15486	958.789	MPAO1-LPM24h-2ChIP-VS-LOW-PMMINPUT_peak_61	prom. /prom.
pa0958(oprD)/pa0959	Basic amino acid, basic peptide and imipenem outer membrane porin OprD precursor/hypothetical protein	1044172	1046430	1045820	4.19357	1667.09	MPAO1-LPM24h-1ChIP-VS-LOW-PMMINPUT_peak_329	prom. /prom.		pa0424(mexR)/pa0425(mexA)	multidrug resistance operon repressor MexR/Resistance-Nodulation-Cell Division (RND) multidrug efflux membrane fusion protein MexA precursor	471205	472170	471912	3.63714	718.461	MPAO1-LPM24h-2ChIP-VS-LOW-PMMINPUT_peak_74	prom. /prom.
pa0973(oprL)	Peptidoglycan associated lipoprotein OprL precursor	1055715	1058022	1057368	13.6532	13624	MPAO1-LPM24h-1ChIP-VS-LOW-PMMINPUT_peak_336	prom.		pa0440	probable oxidoreductase	495297	495809	495549	3.98341	848.353	MPAO1-LPM24h-2ChIP-VS-LOW-PMMINPUT_peak_76	prom.
pa1181	conserved hypothetical protein	1279447	1280541	1279695	3.62356	1207.81	MPAO1-LPM24h-1ChIP-VS-LOW-PMMINPUT_peak_431	prom.		pa0450/pa0451	probable phosphate transporter/conserved hypothetical protein	507103	507568	507314	3.18481	510.909	MPAO1-LPM24h-2ChIP-VS-LOW-PMMINPUT_peak_80	prom. /prom.
pa1221	hypothetical protein	1323480	1325283	1324416	6.07329	3479.37	MPAO1-LPM24h-1ChIP-VS-LOW-PMMINPUT_peak_443	prom.		pa0455(dbpA)/pa0456	RNA helicase DbpA/probable cold-shock protein	514372	515073	514656	3.31947	594.336	MPAO1-LPM24h-2ChIP-VS-LOW-PMMINPUT_peak_82	prom. /prom.
pa1284	probable acyl-CoA dehydrogenase	1396048	1397073	1396796	3.36793	1018.62	MPAO1-LPM24h-1ChIP-VS-LOW-PMMINPUT_peak_454	prom.		pa0476	probable permease	537688	538405	537948	3.43055	625.9	MPAO1-LPM24h-2ChIP-VS-LOW-PMMINPUT_peak_84	prom.
pa1288	probable outer membrane protein precursor	1400182	1401300	1400639	3.04252	794.527	MPAO1-LPM24h-1ChIP-VS-LOW-PMMINPUT_peak_456	prom.		pa0482(glcB)/pa0483/pa0484	malate synthase G/probable acetyltransferase/conserved hypothetical protein	544059	545386	544526	5.14932	1543.41	MPAO1-LPM24h-2ChIP-VS-LOW-PMMINPUT_peak_85	prom. /prom. /prom.
pa1502(gcl)/pa1503	glyoxylate carboligase/hypothetical protein	1632077	1633317	1632716	6.86367	4351.78	MPAO1-LPM24h-1ChIP-VS-LOW-PMMINPUT_peak_530	prom. /prom.		pa0482(glcB)/pa0483	malate synthase G/probable acetyltransferase	545636	546342	546047	3.42726	633.725	MPAO1-LPM24h-2ChIP-VS-LOW-PMMINPUT_peak_86	prom. /prom.
pa1507	probable transporter	1636989	1639391	1637879	8.35335	6138.11	MPAO1-LPM24h-1ChIP-VS-LOW-PMMINPUT_peak_532	prom.		pa0499/pa0500(bioB)	probable pili assembly chaperone/biotin synthase	556165	559842	559309	4.62289	1159.35	MPAO1-LPM24h-2ChIP-VS-LOW-PMMINPUT_peak_89	prom. /prom.
pa1510(tplE)	type 6 PGAP1-like effector, TplE	1640387	1642019	1640839	5.96678	3366.31	MPAO1-LPM24h-1ChIP-VS-LOW-PMMINPUT_peak_533	inside		pa0574	hypothetical protein	629440	630703	630346	6.40691	2279.6	MPAO1-LPM24h-2ChIP-VS-LOW-PMMINPUT_peak_101	prom.
pa1517/pa1518	conserved hypothetical protein/conserved hypothetical protein	1648727	1650229	1649633	5.01921	2412.34	MPAO1-LPM24h-1ChIP-VS-LOW-PMMINPUT_peak_537	prom. /prom.		pa0595(lptD)	LPS-assembly protein LptD	653489	656751	654801	20.9173	15429.6	MPAO1-LPM24h-2ChIP-VS-LOW-PMMINPUT_peak_107	inside
pa1519/pa1520	probable transporter/probable transcriptional regulator	1651530	1652631	1652137	3.01681	777.672	MPAO1-LPM24h-1ChIP-VS-LOW-PMMINPUT_peak_539	prom. /prom.		pa0620	probable bacteriophage protein	678752	681508	680084	11.1216	5671.22	MPAO1-LPM24h-2ChIP-VS-LOW-PMMINPUT_peak_110	inside
pa1528(zipA)	cell division protein ZipA	1664450	1665344	1664911	3.75578	1309.9	MPAO1-LPM24h-1ChIP-VS-LOW-PMMINPUT_peak_544	prom.		pa0633	hypothetical protein	689017	689723	689292	3.01864	448.95	MPAO1-LPM24h-2ChIP-VS-LOW-PMMINPUT_peak_112	prom.
pa1541	probable drug efflux transporter	1679341	1680038	1679667	3.31064	977.764	MPAO1-LPM24h-1ChIP-VS-LOW-PMMINPUT_peak_550	prom.		pa0641	probable bacteriophage protein	698127	701235	698643	6.4599	2205.74	MPAO1-LPM24h-2ChIP-VS-LOW-PMMINPUT_peak_113	inside
pa1546(hemN)	oxygen-independent coproporphyrinogen III oxidase	1683254	1684656	1684044	9.31782	7380.61	MPAO1-LPM24h-1ChIP-VS-LOW-PMMINPUT_peak_553	prom.		pa0646	hypothetical protein	701671	703259	702130	3.06433	457.968	MPAO1-LPM24h-2ChIP-VS-LOW-PMMINPUT_peak_114	inside
pa1584(sdhB)	succinate dehydrogenase (B subunit)	1720790	1724189	1723310	3.86669	1397.68	MPAO1-LPM24h-1ChIP-VS-LOW-PMMINPUT_peak_568	prom.		pa0668.1	16S ribosomal RNA	719990	727301	723330	5.05049	1381.79	MPAO1-LPM24h-2ChIP-VS-LOW-PMMINPUT_peak_120	inside
pa1617	probable AMP-binding enzyme	1760270	1760952	1760609	5.05888	2450.28	MPAO1-LPM24h-1ChIP-VS-LOW-PMMINPUT_peak_586	prom.		pa0690(pdtA)	phosphate depletion regulated TPS partner A, PdtA	748627	749790	749330	4.23602	963.805	MPAO1-LPM24h-2ChIP-VS-LOW-PMMINPUT_peak_125	prom.
pa1713(exsA)	transcriptional regulator ExsA	1856511	1857070	1856908	3.4311	1064.34	MPAO1-LPM24h-1ChIP-VS-LOW-PMMINPUT_peak_600	prom.		pa0715	hypothetical protein	783340	789040	785440	4.85954	1279.56	MPAO1-LPM24h-2ChIP-VS-LOW-PMMINPUT_peak_129	prom.
pa1817/pa1818(cadA)	hypothetical protein/lysine decarboxylase	1974184	1975023	1974718	4.54469	1973.27	MPAO1-LPM24h-1ChIP-VS-LOW-PMMINPUT_peak_654	prom. /prom.		pa0730	probable transferase	798664	799253	798977	3.03412	452.664	MPAO1-LPM24h-2ChIP-VS-LOW-PMMINPUT_peak_138	prom.
pa1871(lasA)	LasA protease precursor	2031845	2032684	2032431	3.42229	1057.92	MPAO1-LPM24h-1ChIP-VS-LOW-PMMINPUT_peak_675	prom.		pa0781/pa0782(putA)	hypothetical protein/proline dehydrogenase PutA	851121	852242	851441	5.78442	1796.43	MPAO1-LPM24h-2ChIP-VS-LOW-PMMINPUT_peak_146	prom. /prom.
pa1958/pa1959(bacA)	probable transporter/bacitracin resistance protein	2142318	2143253	2142924	4.92739	2325.23	MPAO1-LPM24h-1ChIP-VS-LOW-PMMINPUT_peak_707	prom. /prom.		pa0799	probable helicase	878868	879373	879140	3.07082	460.404	MPAO1-LPM24h-2ChIP-VS-LOW-PMMINPUT_peak_152	prom.
pa2148	conserved hypothetical protein	2364066	2364532	2364303	3.3863	1031.84	MPAO1-LPM24h-1ChIP-VS-LOW-PMMINPUT_peak_749	prom.		pa0805/pa0806	hypothetical protein/hypothetical protein	882151	884432	883286	7.14317	2643.83	MPAO1-LPM24h-2ChIP-VS-LOW-PMMINPUT_peak_153	prom. /prom.
pa2522(czcC)/pa2523(czcR)	outer membrane protein precursor CzcC/CzcR	2843190	2844134	2843588	6.97459	4478.66	MPAO1-LPM24h-1ChIP-VS-LOW-PMMINPUT_peak_852	prom. /prom.		pa0872(phhA)/pa0873(phhR)	phenylalanine-4-hydroxylase/transcriptional regulator PhhR	953315	953887	953608	3.02666	443.934	MPAO1-LPM24h-2ChIP-VS-LOW-PMMINPUT_peak_166	prom. /prom.
pa2621(clpS)/pa2622(cspD)	ClpS/cold-shock protein CspD	2964137	2965427	2964841	3.29815	968.938	MPAO1-LPM24h-1ChIP-VS-LOW-PMMINPUT_peak_898	prom. /prom.		pa0874	hypothetical protein	955287	956183	955911	3.79176	757.325	MPAO1-LPM24h-2ChIP-VS-LOW-PMMINPUT_peak_167	prom.
pa2637(nuoA)	NADH dehydrogenase I chain A	2981787	2985562	2982686	4.94135	2338.41	MPAO1-LPM24h-1ChIP-VS-LOW-PMMINPUT_peak_907	prom.		pa0877/pa0878	probable transcriptional regulator/hypothetical protein	960164	960624	960414	3.92296	816.578	MPAO1-LPM24h-2ChIP-VS-LOW-PMMINPUT_peak_169	prom. /prom.
pa2670	hypothetical protein	3018557	3018991	3018806	3.51778	1128.18	MPAO1-LPM24h-1ChIP-VS-LOW-PMMINPUT_peak_916	prom.		pa0888(aotJ)	arginine/ornithine binding protein AotJ	971692	972186	971906	3.07732	462.844	MPAO1-LPM24h-2ChIP-VS-LOW-PMMINPUT_peak_174	prom.
pa2732	hypothetical protein	3089896	3092101	3090586	3.47077	1093.4	MPAO1-LPM24h-1ChIP-VS-LOW-PMMINPUT_peak_937	prom.		pa0892(aotP)	arginine/ornithine transport protein AotP	975291	975912	975613	6.73788	2381.2	MPAO1-LPM24h-2ChIP-VS-LOW-PMMINPUT_peak_175	prom.
pa2733	conserved hypothetical protein	3093005	3097490	3095243	4.21561	1685.81	MPAO1-LPM24h-1ChIP-VS-LOW-PMMINPUT_peak_938	prom.		pa0905(rsmA)	RsmA	990433	992131	990980	3.95024	829.085	MPAO1-LPM24h-2ChIP-VS-LOW-PMMINPUT_peak_177	prom.
pa2736	hypothetical protein	3097771	3101568	3099191	5.99323	3394.28	MPAO1-LPM24h-1ChIP-VS-LOW-PMMINPUT_peak_939	prom.		pa0951a/pa0952/pa0953	hypothetical protein/hypothetical protein/probable thioredoxin	1038630	1040000	1038925	3.149	500.932	MPAO1-LPM24h-2ChIP-VS-LOW-PMMINPUT_peak_193	prom. /prom. /prom.
pa2793/pa2795(dusA)	hypothetical protein/dihydrouridine synthase A	3149096	3153415	3150712	8.43489	6240.71	MPAO1-LPM24h-1ChIP-VS-LOW-PMMINPUT_peak_960	prom. /prom.		pa0956(proS)/pa0957	prolyl-tRNA synthetase/hypothetical protein	1043132	1043779	1043427	3.82707	788.011	MPAO1-LPM24h-2ChIP-VS-LOW-PMMINPUT_peak_195	prom. /prom.
pa2931(cifR)/pa2932(morB)	CifR/morphinone reductase	3286873	3287610	3287253	3.46783	1091.24	MPAO1-LPM24h-1ChIP-VS-LOW-PMMINPUT_peak_1006	prom. /prom.		pa0958(oprD)/pa0959	Basic amino acid, basic peptide and imipenem outer membrane porin OprD precursor/hypothetical protein	1045064	1046340	1045814	7.7433	3046.75	MPAO1-LPM24h-2ChIP-VS-LOW-PMMINPUT_peak_197	prom. /prom.
pa2938/pa2939	probable transporter/probable aminopeptidase	3293497	3294767	3293920	5.52238	2906.88	MPAO1-LPM24h-1ChIP-VS-LOW-PMMINPUT_peak_1011	prom. /prom.		pa0973(oprL)	Peptidoglycan associated lipoprotein OprL precursor	1055814	1058116	1057374	14.5996	8818.66	MPAO1-LPM24h-2ChIP-VS-LOW-PMMINPUT_peak_202	prom.
pa3000(aroP1)	aromatic amino acid transport protein AroP1Add	3358685	3359959	3359367	4.51898	1950.29	MPAO1-LPM24h-1ChIP-VS-LOW-PMMINPUT_peak_1039	prom.		pa0979/pa0981	conserved hypothetical protein/hypothetical protein	1059888	1064839	1063360	7.37309	2796.28	MPAO1-LPM24h-2ChIP-VS-LOW-PMMINPUT_peak_204	prom. /prom.
pa3115(fimV)	Motility protein FimV	3497924	3498871	3498450	3.52586	1134.2	MPAO1-LPM24h-1ChIP-VS-LOW-PMMINPUT_peak_1080	prom.		pa0985(pyoS5)/pa0986	pyocin S5/conserved hypothetical protein	1065101	1068580	1067706	5.25703	1495.07	MPAO1-LPM24h-2ChIP-VS-LOW-PMMINPUT_peak_205	prom. /prom.
pa3143/pa3145(wbpL)	transposase/glycosyltransferase WbpL	3526032	3531627	3530338	3.45681	1083.14	MPAO1-LPM24h-1ChIP-VS-LOW-PMMINPUT_peak_1093	prom. /prom.		pa0995(ogt)/pa0996(pqsA)	methylated-DNA--protein-cysteine methyltransferase/PqsA	1077484	1078655	1078174	3.13317	484.017	MPAO1-LPM24h-2ChIP-VS-LOW-PMMINPUT_peak_209	prom. /prom.
pa3150(wbpG)	LPS biosynthesis protein WbpG	3534293	3535403	3534567	3.19017	893.78	MPAO1-LPM24h-1ChIP-VS-LOW-PMMINPUT_peak_1095	inside		pa1003(mvfR)/pa1004(nadA)	Transcriptional regulator MvfR/quinolinate synthetase A	1086611	1088047	1087404	4.84135	1269.95	MPAO1-LPM24h-2ChIP-VS-LOW-PMMINPUT_peak_212	prom. /prom.
pa3153(wzx)	O-antigen translocase	3536287	3545055	3537216	7.59235	5203.98	MPAO1-LPM24h-1ChIP-VS-LOW-PMMINPUT_peak_1096	inside		pa1035/pa1036	hypothetical protein/hypothetical protein	1123263	1124277	1123940	4.68807	1189.9	MPAO1-LPM24h-2ChIP-VS-LOW-PMMINPUT_peak_220	prom. /prom.
pa3286/pa3287	beta-acetoacetyl-acyl carrier protein synthase/conserved hypothetical protein	3678829	3680323	3679770	8.22333	5975.5	MPAO1-LPM24h-1ChIP-VS-LOW-PMMINPUT_peak_1145	prom. /prom.		pa1097(fleQ)	transcriptional regulator FleQ	1186580	1187758	1187389	4.09833	898.063	MPAO1-LPM24h-2ChIP-VS-LOW-PMMINPUT_peak_231	prom.
pa3294(vgrG4a)/pa3295/pa3296(phoA)	VgrG4a/probable HIT family protein/alkaline phosphatase	3688441	3689923	3688807	4.80619	2211.8	MPAO1-LPM24h-1ChIP-VS-LOW-PMMINPUT_peak_1146	prom. /prom. /prom.		pa1147	probable amino acid permease	1240251	1240715	1240496	5.61945	1700.36	MPAO1-LPM24h-2ChIP-VS-LOW-PMMINPUT_peak_243	prom.
pa3601/pa3602	conserved hypothetical protein/conserved hypothetical protein	4035353	4036847	4036046	4.11571	1601.5	MPAO1-LPM24h-1ChIP-VS-LOW-PMMINPUT_peak_1249	prom. /prom.		pa1149/pa1150(pys2)	hypothetical protein	1243137	1244603	1243647	5.40901	1580.17	MPAO1-LPM24h-2ChIP-VS-LOW-PMMINPUT_peak_244	prom. /prom.
pa3720/pa3721(nalC)	hypothetical protein/NalC	4165830	4166840	4166383	18.5423	21647	MPAO1-LPM24h-1ChIP-VS-LOW-PMMINPUT_peak_1294	prom. /prom.		pa1153	hypothetical protein	1244916	1248032	1245712	4.28538	987.739	MPAO1-LPM24h-2ChIP-VS-LOW-PMMINPUT_peak_245	overlap end
pa3822	conserved hypothetical protein	4278928	4279923	4279367	3.56993	1167.21	MPAO1-LPM24h-1ChIP-VS-LOW-PMMINPUT_peak_1332	prom.		pa1181	conserved hypothetical protein	1279474	1279961	1279699	3.39427	587.315	MPAO1-LPM24h-2ChIP-VS-LOW-PMMINPUT_peak_254	prom.
pa3830	probable transcriptional regulator	4288163	4289879	4289350	7.51669	5113.5	MPAO1-LPM24h-1ChIP-VS-LOW-PMMINPUT_peak_1335	prom.		pa1221	hypothetical protein	1323472	1325144	1324420	18.6639	12362.9	MPAO1-LPM24h-2ChIP-VS-LOW-PMMINPUT_peak_258	prom.
pa3867	probable DNA invertase	4329552	4330393	4329887	12.3523	11650.8	MPAO1-LPM24h-1ChIP-VS-LOW-PMMINPUT_peak_1346	prom.		pa1249(aprA)	alkaline metalloproteinase precursor	1354692	1356795	1355598	10.2634	4896.48	MPAO1-LPM24h-2ChIP-VS-LOW-PMMINPUT_peak_263	prom.
pa3894/pa3895	probable outer membrane protein precursor/probable transcriptional regulator	4362386	4363596	4363194	7.46381	5050.52	MPAO1-LPM24h-1ChIP-VS-LOW-PMMINPUT_peak_1354	prom. /prom.		pa1288	probable outer membrane protein precursor	1400203	1401525	1400641	6.20659	2049.34	MPAO1-LPM24h-2ChIP-VS-LOW-PMMINPUT_peak_269	prom.
pa3922	conserved hypothetical protein	4394785	4395899	4395178	3.29448	966.345	MPAO1-LPM24h-1ChIP-VS-LOW-PMMINPUT_peak_1360	prom.		pa1317(cyoA)	cytochrome o ubiquinol oxidase subunit II	1427232	1428188	1427679	3.77877	751.54	MPAO1-LPM24h-2ChIP-VS-LOW-PMMINPUT_peak_276	prom.
pa4067(oprG)	Outer membrane protein OprG precursor	4544055	4545344	4544592	3.6287	1211.72	MPAO1-LPM24h-1ChIP-VS-LOW-PMMINPUT_peak_1403	prom.		pa1368/pa1369	hypothetical protein/hypothetical protein	1481226	1489816	1488295	3.70083	717.147	MPAO1-LPM24h-2ChIP-VS-LOW-PMMINPUT_peak_287	prom. /prom.
pa4101(bfmR)	BfmR	4581885	4585756	4584938	35.2032	84916.4	MPAO1-LPM24h-1ChIP-VS-LOW-PMMINPUT_peak_1424	prom.		pa1383	hypothetical protein	1500504	1502002	1501492	3.10719	474.127	MPAO1-LPM24h-2ChIP-VS-LOW-PMMINPUT_peak_290	prom.
pa4103	hypothetical protein	4586991	4588426	4587219	41.9195	68409.4	MPAO1-LPM24h-1ChIP-VS-LOW-PMMINPUT_peak_1425	prom.		pa1387	hypothetical protein	1502410	1508225	1507348	3.3514	569.881	MPAO1-LPM24h-2ChIP-VS-LOW-PMMINPUT_peak_291	inside
pa4107(efhP)/pa4108	EfhP/cyclic di-GMP phosphodiesterase	4588861	4592153	4591041	51.2278	91269.4	MPAO1-LPM24h-1ChIP-VS-LOW-PMMINPUT_peak_1426	prom. /prom.		pa1502(gcl)/pa1503	glyoxylate carboligase/hypothetical protein	1632063	1633454	1632865	24.4795	18331.2	MPAO1-LPM24h-2ChIP-VS-LOW-PMMINPUT_peak_312	prom. /prom.
pa4167/pa4168(fpvB)	probable oxidoreductase/second ferric pyoverdine receptor FpvB	4662386	4664676	4663754	13.3858	13212.2	MPAO1-LPM24h-1ChIP-VS-LOW-PMMINPUT_peak_1453	prom. /prom.		pa1507	probable transporter	1637139	1641836	1637865	17.7599	11485.4	MPAO1-LPM24h-2ChIP-VS-LOW-PMMINPUT_peak_314	prom.
pa4209(phzM)/pa4210(phzA1)/pa4212(phzC1)	probable phenazine-specific methyltransferase/probable phenazine biosynthesis protein/phenazine biosynthesis protein PhzC	4712709	4713692	4713050	8.00664	5707.21	MPAO1-LPM24h-1ChIP-VS-LOW-PMMINPUT_peak_1465	prom. /prom. /prom.		pa1512	secreted protein Hcp	1643836	1645102	1644766	3.01367	439.131	MPAO1-LPM24h-2ChIP-VS-LOW-PMMINPUT_peak_316	prom.
pa4239(rpsD)	30S ribosomal protein S4	4755544	4756884	4756063	4.25087	1715.9	MPAO1-LPM24h-1ChIP-VS-LOW-PMMINPUT_peak_1476	prom.		pa1517/pa1518	conserved hypothetical protein/conserved hypothetical protein	1648864	1650420	1649649	9.49695	4309.33	MPAO1-LPM24h-2ChIP-VS-LOW-PMMINPUT_peak_318	prom. /prom.
pa4263(rplC)	50S ribosomal protein L3	4763165	4769359	4767445	5.09266	2482.75	MPAO1-LPM24h-1ChIP-VS-LOW-PMMINPUT_peak_1480	prom.		pa1519/pa1520	probable transporter/probable transcriptional regulator	1651567	1652516	1652055	5.05828	1386.01	MPAO1-LPM24h-2ChIP-VS-LOW-PMMINPUT_peak_319	prom. /prom.
pa4268(rpsL)	30S ribosomal protein S12	4770712	4775207	4772113	4.20238	1674.57	MPAO1-LPM24h-1ChIP-VS-LOW-PMMINPUT_peak_1481	prom.		pa1528(zipA)	cell division protein ZipA	1664390	1665226	1664925	3.69694	715.443	MPAO1-LPM24h-2ChIP-VS-LOW-PMMINPUT_peak_321	prom.
pa4269(rpoC)	DNA-directed RNA polymerase beta* chain	4775382	4779002	4776883	13.327	13122	MPAO1-LPM24h-1ChIP-VS-LOW-PMMINPUT_peak_1482	prom.		pa1538/pa1539	probable flavin-containing monooxygenase/hypothetical protein	1677243	1677708	1677463	3.00198	434.823	MPAO1-LPM24h-2ChIP-VS-LOW-PMMINPUT_peak_322	prom. /prom.
pa4297	TadG	4820941	4821685	4821444	3.13214	854.279	MPAO1-LPM24h-1ChIP-VS-LOW-PMMINPUT_peak_1497	inside		pa1541/pa1542	probable drug efflux transporter/hypothetical protein	1678608	1680554	1680331	3.3527	570.407	MPAO1-LPM24h-2ChIP-VS-LOW-PMMINPUT_peak_323	prom. /prom.
pa4326/pa4327	hypothetical protein/hypothetical protein	4854243	4855773	4855352	4.01287	1516.22	MPAO1-LPM24h-1ChIP-VS-LOW-PMMINPUT_peak_1508	prom. /prom.		pa1546(hemN)	oxygen-independent coproporphyrinogen III oxidase	1683408	1684419	1684042	15.3048	9182.45	MPAO1-LPM24h-2ChIP-VS-LOW-PMMINPUT_peak_324	prom.
pa4349/pa4350(olsB)	hypothetical protein/OlsB	4878292	4879080	4878670	6.46702	3906.81	MPAO1-LPM24h-1ChIP-VS-LOW-PMMINPUT_peak_1518	prom. /prom.		pa1569/pa1570	probable major facilitator superfamily (MFS) transporter/probable transcriptional regulator	1711067	1711878	1711397	3.95024	829.085	MPAO1-LPM24h-2ChIP-VS-LOW-PMMINPUT_peak_332	prom. /prom.
pa4407(ftsZ)	cell division protein FtsZ	4940184	4940977	4940521	4.16052	1639.14	MPAO1-LPM24h-1ChIP-VS-LOW-PMMINPUT_peak_1543	prom.		pa1583(sdhA)	succinate dehydrogenase (A subunit)	1718703	1721996	1719049	4.10482	901.13	MPAO1-LPM24h-2ChIP-VS-LOW-PMMINPUT_peak_334	inside
pa4431/pa4432(rpsI)/pa4433(rplM)/pa4434	probable iron-sulfur protein/30S ribosomal protein S9/50S ribosomal protein L13/probable oxidoreductase	4963607	4967171	4965573	5.74495	3134.44	MPAO1-LPM24h-1ChIP-VS-LOW-PMMINPUT_peak_1550	prom. /prom. /prom. /prom.		pa1584(sdhB)	succinate dehydrogenase (B subunit)	1722876	1724343	1723302	5.33237	1537.07	MPAO1-LPM24h-2ChIP-VS-LOW-PMMINPUT_peak_335	prom.
pa4456/pa4457	probable ATP-binding component of ABC transporter/arabinose-5-phosphate isomerase KdsD	4988748	4989512	4989173	3.75063	1305.88	MPAO1-LPM24h-1ChIP-VS-LOW-PMMINPUT_peak_1559	prom. /prom.		pa1617	probable AMP-binding enzyme	1760329	1760958	1760616	7.85502	3123.51	MPAO1-LPM24h-2ChIP-VS-LOW-PMMINPUT_peak_343	prom.
pa4463/pa4466	probable phosphoryl carrier protein	4993523	4996256	4995915	8.15355	5888.73	MPAO1-LPM24h-1ChIP-VS-LOW-PMMINPUT_peak_1561	prom. /prom.		pa1713(exsA)	transcriptional regulator ExsA	1856540	1857702	1856935	8.36292	3479.08	MPAO1-LPM24h-2ChIP-VS-LOW-PMMINPUT_peak_353	prom.
pa4554(pilY1)	type 4 fimbrial biogenesis protein PilY1	5100662	5102159	5101072	9.28697	7339.94	MPAO1-LPM24h-1ChIP-VS-LOW-PMMINPUT_peak_1611	inside		pa1804(hupB)	DNA-binding protein HU	1958264	1959008	1958728	4.53089	1109.56	MPAO1-LPM24h-2ChIP-VS-LOW-PMMINPUT_peak_379	prom.
pa4566(obg)/pa4568(rplU)/pa4569(ispB)	GTP-binding protein Obg/50S ribosomal protein L21/octaprenyl-diphosphate synthase	5115170	5117722	5116650	4.0709	1564.15	MPAO1-LPM24h-1ChIP-VS-LOW-PMMINPUT_peak_1618	prom. /prom. /prom.		pa1817/pa1818(cadA)	hypothetical protein/lysine decarboxylase	1974487	1974973	1974729	3.23969	525.313	MPAO1-LPM24h-2ChIP-VS-LOW-PMMINPUT_peak_381	prom. /prom.
pa4656/pa4657/pa4658	conserved hypothetical protein/hypothetical protein/hypothetical protein	5224273	5226921	5224834	6.38548	3817.12	MPAO1-LPM24h-1ChIP-VS-LOW-PMMINPUT_peak_1656	prom. /prom. /prom.		pa1838(cysI)	sulfite reductase	1996541	1997121	1996807	3.89828	805.318	MPAO1-LPM24h-2ChIP-VS-LOW-PMMINPUT_peak_385	prom.
pa4674.1(higB)/pa4675(chtA)	HigB/ChtA	5242059	5243993	5242927	3.26216	943.651	MPAO1-LPM24h-1ChIP-VS-LOW-PMMINPUT_peak_1661	prom. /prom.		pa1871(lasA)	LasA protease precursor	2031796	2032717	2032435	4.36852	1028.48	MPAO1-LPM24h-2ChIP-VS-LOW-PMMINPUT_peak_393	prom.
pa4687(hitA)	ferric iron-binding periplasmic protein HitA	5257020	5258086	5257673	4.21561	1685.81	MPAO1-LPM24h-1ChIP-VS-LOW-PMMINPUT_peak_1664	prom.		pa1898(qscR)	quorum-sensing control repressor	2068525	2069873	2069409	3.16435	495.979	MPAO1-LPM24h-2ChIP-VS-LOW-PMMINPUT_peak_395	prom.
pa4689	hypothetical protein	5262275	5264801	5262873	8.83595	6752.05	MPAO1-LPM24h-1ChIP-VS-LOW-PMMINPUT_peak_1666	prom.		pa1899(phzA2)	probable phenazine biosynthesis protein	2070252	2070801	2070500	4.07235	885.831	MPAO1-LPM24h-2ChIP-VS-LOW-PMMINPUT_peak_396	prom.
pa4726.11(crcZ)	CrcZ	5308195	5309950	5308458	3.29741	968.419	MPAO1-LPM24h-1ChIP-VS-LOW-PMMINPUT_peak_1687	prom.		pa1958/pa1959(bacA)	probable transporter/bacitracin resistance protein	2142597	2143252	2142929	6.1988	2044.58	MPAO1-LPM24h-2ChIP-VS-LOW-PMMINPUT_peak_406	prom. /prom.
pa4913/pa4914(amaR)	probable binding protein component of ABC transporter/transcriptional regulator, AmaR	5512886	5513958	5513555	3.6522	1229.69	MPAO1-LPM24h-1ChIP-VS-LOW-PMMINPUT_peak_1740	prom. /prom.		pa2035	probable decarboxylase	2226030	2229460	2226408	6.7184	2368.78	MPAO1-LPM24h-2ChIP-VS-LOW-PMMINPUT_peak_414	prom.
pa4997(msbA)/pa4998	transport protein MsbA/conserved hypothetical protein	5615097	5616095	5615354	3.1461	863.721	MPAO1-LPM24h-1ChIP-VS-LOW-PMMINPUT_peak_1766	prom. /prom.		pa2100/pa2101	probable transcriptional regulator/conserved hypothetical protein	2312175	2313140	2312824	4.20874	950.659	MPAO1-LPM24h-2ChIP-VS-LOW-PMMINPUT_peak_421	prom. /prom.
pa5014(glnE)/pa5015(aceE)	glutamate-ammonia-ligase adenylyltransferase/pyruvate dehydrogenase	5635630	5636550	5635975	4.24793	1713.38	MPAO1-LPM24h-1ChIP-VS-LOW-PMMINPUT_peak_1774	prom. /prom.		pa2223/pa2228/pa2229	hypothetical protein/hypothetical protein/conserved hypothetical protein	2443755	2451730	2451366	6.81712	2431.92	MPAO1-LPM24h-2ChIP-VS-LOW-PMMINPUT_peak_437	prom. /prom. /prom.
pa5033	hypothetical protein	5662689	5663983	5663654	8.02941	5735.23	MPAO1-LPM24h-1ChIP-VS-LOW-PMMINPUT_peak_1785	prom.		pa2457	hypothetical protein	2756006	2757423	2756317	4.6504	1170.48	MPAO1-LPM24h-2ChIP-VS-LOW-PMMINPUT_peak_457	prom.
pa5105(hutC)/pa5106	histidine utilization repressor HutC/conserved hypothetical protein	5749129	5749943	5749424	3.50823	1121.09	MPAO1-LPM24h-1ChIP-VS-LOW-PMMINPUT_peak_1813	prom. /prom.		pa2461	hypothetical protein	2761299	2762781	2761813	5.99356	1920.47	MPAO1-LPM24h-2ChIP-VS-LOW-PMMINPUT_peak_459	prom.
pa5255(algQ)	Alginate regulatory protein AlgQ	5916948	5917539	5917224	3.6037	1238.16	MPAO1-LPM24h-1ChIP-VS-LOW-PMMINPUT_peak_1871	inside		pa2522(czcC)/pa2523(czcR)	outer membrane protein precursor CzcC/CzcR	2843162	2844134	2843588	11.3571	5767.23	MPAO1-LPM24h-2ChIP-VS-LOW-PMMINPUT_peak_464	prom. /prom.
pa5299	hypothetical protein	5968771	5970160	5969371	3.77634	1326.03	MPAO1-LPM24h-1ChIP-VS-LOW-PMMINPUT_peak_1893	prom.		pa2590/pa2592	hypothetical protein/probable periplasmic spermidine/putrescine-binding protein	2933440	2935235	2934045	5.21936	1474.2	MPAO1-LPM24h-2ChIP-VS-LOW-PMMINPUT_peak_479	prom. /prom.
pa5359/pa5360(phoB)	hypothetical protein/two-component response regulator PhoB	6026445	6027139	6026718	3.58536	1178.84	MPAO1-LPM24h-1ChIP-VS-LOW-PMMINPUT_peak_1908	prom. /prom.		pa2600	hypothetical protein	2943832	2944271	2944049	3.85801	787.059	MPAO1-LPM24h-2ChIP-VS-LOW-PMMINPUT_peak_481	prom.
pa5446	hypothetical protein	6134613	6136994	6135544	3.40613	1046.18	MPAO1-LPM24h-1ChIP-VS-LOW-PMMINPUT_peak_1941	prom.		pa2601/pa2602	probable transcriptional regulator/3-mercaptopropionate dioxygenase	2944958	2945439	2945186	4.56856	1128.65	MPAO1-LPM24h-2ChIP-VS-LOW-PMMINPUT_peak_482	prom. /prom.
pa5476(citA)/pa5477	citrate transporter/hypothetical protein	6167087	6167792	6167494	5.76184	3151.92	MPAO1-LPM24h-1ChIP-VS-LOW-PMMINPUT_peak_1951	prom. /prom.		pa2621(clpS)/pa2622(cspD)	ClpS/cold-shock protein CspD	2964572	2965402	2965074	3.79956	760.803	MPAO1-LPM24h-2ChIP-VS-LOW-PMMINPUT_peak_488	prom. /prom.
										pa2634(aceA)	isocitrate lyase AceA	2977015	2978061	2977299	3.90737	809.461	MPAO1-LPM24h-2ChIP-VS-LOW-PMMINPUT_peak_490	prom.
										pa2637(nuoA)	NADH dehydrogenase I chain A	2981834	2983712	2982650	9.26053	4132.32	MPAO1-LPM24h-2ChIP-VS-LOW-PMMINPUT_peak_493	prom.
										pa2664(fhp)/pa2665(fhpR)	flavohemoprotein/Transcriptional activator of P. aeruginosa flavohemoglobin, FhpR	3013533	3014071	3013847	3.21371	515.13	MPAO1-LPM24h-2ChIP-VS-LOW-PMMINPUT_peak_496	prom. /prom.
										pa2696	probable transcriptional regulator	3049610	3050389	3049923	3.91907	814.797	MPAO1-LPM24h-2ChIP-VS-LOW-PMMINPUT_peak_503	inside
										pa2698/pa2699	probable hydrolase/hypothetical protein	3051157	3051879	3051552	5.59607	1686.87	MPAO1-LPM24h-2ChIP-VS-LOW-PMMINPUT_peak_504	prom. /prom.
										pa2730	hypothetical protein	3087564	3091915	3088174	3.64368	692.278	MPAO1-LPM24h-2ChIP-VS-LOW-PMMINPUT_peak_507	downstream
										pa2736	hypothetical protein	3098167	3100652	3099217	7.37569	2798.02	MPAO1-LPM24h-2ChIP-VS-LOW-PMMINPUT_peak_511	prom.
										pa2740(pheS)	phenylalanyl-tRNA synthetase, alpha-subunit	3102955	3105188	3103553	3.57873	664.378	MPAO1-LPM24h-2ChIP-VS-LOW-PMMINPUT_peak_513	prom.
										pa2748/pa2749(endA)	probable methionine aminopeptidase/DNA-specific endonuclease I	3110343	3111245	3110771	3.76578	745.771	MPAO1-LPM24h-2ChIP-VS-LOW-PMMINPUT_peak_515	prom. /prom.
										pa2759/pa2760(oprQ)	hypothetical protein/OprQ	3119528	3120420	3119909	3.27606	539.685	MPAO1-LPM24h-2ChIP-VS-LOW-PMMINPUT_peak_519	prom. /prom.
										pa2793/pa2795(dusA)	hypothetical protein/dihydrouridine synthase A	3149145	3152748	3151873	16.644	10423.6	MPAO1-LPM24h-2ChIP-VS-LOW-PMMINPUT_peak_527	prom. /prom.
										pa2821	probable glutathione S-transferase	3174716	3175160	3174953	3.58263	666.042	MPAO1-LPM24h-2ChIP-VS-LOW-PMMINPUT_peak_541	prom.
										pa2830(htpX)	heat shock protein HtpX	3182460	3183119	3182845	4.28798	989.004	MPAO1-LPM24h-2ChIP-VS-LOW-PMMINPUT_peak_542	prom.
										pa2931(cifR)/pa2932(morB)	CifR/morphinone reductase	3286925	3287575	3287255	6.65475	2328.32	MPAO1-LPM24h-2ChIP-VS-LOW-PMMINPUT_peak_559	prom. /prom.
										pa2936	hypothetical protein	3290713	3291481	3291047	3.76578	745.771	MPAO1-LPM24h-2ChIP-VS-LOW-PMMINPUT_peak_561	prom.
										pa2938/pa2939	probable transporter/probable aminopeptidase	3293494	3294657	3293920	11.248	5678.7	MPAO1-LPM24h-2ChIP-VS-LOW-PMMINPUT_peak_562	prom. /prom.
										pa2940	probable acyl-CoA thiolase	3296563	3297524	3297189	5.78702	1797.95	MPAO1-LPM24h-2ChIP-VS-LOW-PMMINPUT_peak_563	prom.
										pa2999(nqrA)	Na+-translocating NADH:ubiquinone oxidoreductase subunit Nrq1	3357308	3357940	3357594	3.34621	567.78	MPAO1-LPM24h-2ChIP-VS-LOW-PMMINPUT_peak_583	prom.
										pa3011(topA)	DNA topoisomerase I	3372832	3373380	3373104	3.07082	460.404	MPAO1-LPM24h-2ChIP-VS-LOW-PMMINPUT_peak_588	prom.
										pa3048/pa3049(rmf)	conserved hypothetical protein/ribosome modulation factor	3413649	3414792	3413928	3.1059	473.635	MPAO1-LPM24h-2ChIP-VS-LOW-PMMINPUT_peak_598	prom. /prom.
										pa3115(fimV)	Motility protein FimV	3497954	3498783	3498441	7.37179	2795.41	MPAO1-LPM24h-2ChIP-VS-LOW-PMMINPUT_peak_607	prom.
										pa3153(wzx)	O-antigen translocase	3526054	3547911	3537210	11.7637	6100.1	MPAO1-LPM24h-2ChIP-VS-LOW-PMMINPUT_peak_617	inside
										pa3185	hypothetical protein	3575462	3576236	3575803	3.49819	630.33	MPAO1-LPM24h-2ChIP-VS-LOW-PMMINPUT_peak_625	prom.
										pa3262	probable peptidyl-prolyl cis-trans isomerase, FkbP-type	3649246	3649786	3649487	3.14097	486.998	MPAO1-LPM24h-2ChIP-VS-LOW-PMMINPUT_peak_642	overlap end
										pa3266(capB)	cold acclimation protein B	3653210	3654062	3653655	3.24099	525.824	MPAO1-LPM24h-2ChIP-VS-LOW-PMMINPUT_peak_644	prom.
										pa3279(oprP)	Phosphate-specific outer membrane porin OprP precursor	3672460	3673631	3672778	7.45103	2848.5	MPAO1-LPM24h-2ChIP-VS-LOW-PMMINPUT_peak_649	prom.
										pa3286/pa3287	beta-acetoacetyl-acyl carrier protein synthase/conserved hypothetical protein	3679241	3680200	3679767	9.45148	4275.14	MPAO1-LPM24h-2ChIP-VS-LOW-PMMINPUT_peak_651	prom. /prom.
										pa3291	Tli1	3684747	3685763	3685419	3.47611	621.102	MPAO1-LPM24h-2ChIP-VS-LOW-PMMINPUT_peak_653	prom.
										pa3294(vgrG4a)/pa3295/pa3296(phoA)	VgrG4a/probable HIT family protein/alkaline phosphatase	3688385	3689794	3688813	11.7	6047.66	MPAO1-LPM24h-2ChIP-VS-LOW-PMMINPUT_peak_654	prom. /prom. /prom.
										pa3299(fadD1)	long-chain-fatty-acid--CoA ligase	3696944	3697798	3697523	3.41246	594.768	MPAO1-LPM24h-2ChIP-VS-LOW-PMMINPUT_peak_657	prom.
										pa3384(phnC)/pa3385(amrZ)	ATP-binding component of ABC phosphonate transporter/alginate and motility regulator Z	3790688	3791698	3791272	3.70473	718.854	MPAO1-LPM24h-2ChIP-VS-LOW-PMMINPUT_peak_675	prom. /prom.
										pa3390/pa3389	hypothetical protein/probable ring-cleaving dioxygenase	3793693	3794787	3794156	5.88185	1853.9	MPAO1-LPM24h-2ChIP-VS-LOW-PMMINPUT_peak_676	prom. /prom.
										pa3397(fprA)/pa3398	FprA/probable transcriptional regulator	3803058	3803663	3803443	3.50599	633.598	MPAO1-LPM24h-2ChIP-VS-LOW-PMMINPUT_peak_678	prom. /prom.
										pa3486(vgrG4b)	VgrG4b	3899809	3900344	3900076	3.54106	648.377	MPAO1-LPM24h-2ChIP-VS-LOW-PMMINPUT_peak_693	prom.
										pa3488	Tli5	3905288	3906629	3906275	3.05913	456.023	MPAO1-LPM24h-2ChIP-VS-LOW-PMMINPUT_peak_694	inside
										pa3519	hypothetical protein	3936632	3938011	3937092	3.01367	439.131	MPAO1-LPM24h-2ChIP-VS-LOW-PMMINPUT_peak_698	prom.
										pa3533(grxD)	GrxD	3951940	3952877	3952405	3.56964	660.503	MPAO1-LPM24h-2ChIP-VS-LOW-PMMINPUT_peak_703	prom.
										pa3593/pa3594	probable acyl-CoA dehydrogenase/probable transcriptional regulator	4028376	4028828	4028614	3.15915	493.979	MPAO1-LPM24h-2ChIP-VS-LOW-PMMINPUT_peak_713	prom. /prom.
										pa3601/pa3602	conserved hypothetical protein/conserved hypothetical protein	4035476	4036766	4036052	7.90308	3156.69	MPAO1-LPM24h-2ChIP-VS-LOW-PMMINPUT_peak_715	prom. /prom.
										pa3622(rpoS)	sigma factor RpoS	4057503	4058109	4057850	5.72727	1762.96	MPAO1-LPM24h-2ChIP-VS-LOW-PMMINPUT_peak_719	overlap end
										pa3677(mexJ)/pa3678(mexL)	MexJ/MexL	4120187	4120699	4120446	3.93595	822.525	MPAO1-LPM24h-2ChIP-VS-LOW-PMMINPUT_peak_735	prom. /prom.
										pa3720/pa3721(nalC)	hypothetical protein/NalC	4166073	4166724	4166378	9.96199	4663.24	MPAO1-LPM24h-2ChIP-VS-LOW-PMMINPUT_peak_744	prom. /prom.
										pa3822	conserved hypothetical protein	4278864	4279845	4279364	4.14318	949.952	MPAO1-LPM24h-2ChIP-VS-LOW-PMMINPUT_peak_762	prom.
										pa3833	hypothetical protein	4290667	4291109	4290878	3.34751	568.305	MPAO1-LPM24h-2ChIP-VS-LOW-PMMINPUT_peak_766	prom.
										pa3865/pa3865a	probable amino acid binding protein/hypothetical protein	4326501	4328185	4327379	5.44538	1600.75	MPAO1-LPM24h-2ChIP-VS-LOW-PMMINPUT_peak_771	prom. /prom.
										pa3867	probable DNA invertase	4329211	4332232	4329890	30.7238	25255.7	MPAO1-LPM24h-2ChIP-VS-LOW-PMMINPUT_peak_772	prom.
										pa3894/pa3895	probable outer membrane protein precursor/probable transcriptional regulator	4362735	4363551	4363190	14.3227	8297.06	MPAO1-LPM24h-2ChIP-VS-LOW-PMMINPUT_peak_776	prom. /prom.
										pa4067(oprG)	Outer membrane protein OprG precursor	4544188	4545445	4544574	3.31546	557.939	MPAO1-LPM24h-2ChIP-VS-LOW-PMMINPUT_peak_799	prom.
										pa4080	probable response regulator	4559122	4560631	4559936	6.00135	1925.14	MPAO1-LPM24h-2ChIP-VS-LOW-PMMINPUT_peak_802	prom.
										pa4101(bfmR)	BfmR	4582342	4585729	4584932	48.763	94449.9	MPAO1-LPM24h-2ChIP-VS-LOW-PMMINPUT_peak_807	prom.
										pa4103	hypothetical protein	4586988	4588970	4587221	55.6236	61234.7	MPAO1-LPM24h-2ChIP-VS-LOW-PMMINPUT_peak_808	prom.
										pa4107(efhP)/pa4108	EfhP/cyclic di-GMP phosphodiesterase	4589793	4592051	4591039	78.059	106341	MPAO1-LPM24h-2ChIP-VS-LOW-PMMINPUT_peak_809	prom. /prom.
										pa4138(tyrS)/pa4139	tyrosyl-tRNA synthetase/hypothetical protein	4629121	4630061	4629579	3.50079	631.417	MPAO1-LPM24h-2ChIP-VS-LOW-PMMINPUT_peak_818	prom. /prom.
										pa4167/pa4168(fpvB)	probable oxidoreductase/second ferric pyoverdine receptor FpvB	4663366	4664118	4663753	14.3955	8361.91	MPAO1-LPM24h-2ChIP-VS-LOW-PMMINPUT_peak_821	prom. /prom.
										pa4202(nmoA)/pa4203(nmoR)	nitronate monooxygenase NmoA/NmoR	4702949	4703413	4703181	4.29058	990.27	MPAO1-LPM24h-2ChIP-VS-LOW-PMMINPUT_peak_832	prom. /prom.
										pa4209(phzM)/pa4210(phzA1)/pa4212(phzC1)	probable phenazine-specific methyltransferase/probable phenazine biosynthesis protein/phenazine biosynthesis protein PhzC	4712701	4715040	4713065	16.2153	10022.3	MPAO1-LPM24h-2ChIP-VS-LOW-PMMINPUT_peak_833	prom. /prom. /prom.
										pa4236(katA)	catalase	4753592	4754669	4753916	5.03533	1433.98	MPAO1-LPM24h-2ChIP-VS-LOW-PMMINPUT_peak_836	prom.
										pa4249(rpsH)	30S ribosomal protein S8	4759698	4762068	4760885	4.4718	1182.09	MPAO1-LPM24h-2ChIP-VS-LOW-PMMINPUT_peak_840	prom.
										pa4263(rplC)	50S ribosomal protein L3	4766985	4769152	4767447	5.48944	1794.52	MPAO1-LPM24h-2ChIP-VS-LOW-PMMINPUT_peak_844	prom.
										pa4268(rpsL)	30S ribosomal protein S12	4771519	4772452	4772132	5.73147	1924.8	MPAO1-LPM24h-2ChIP-VS-LOW-PMMINPUT_peak_845	prom.
										pa4269(rpoC)	DNA-directed RNA polymerase beta* chain	4776478	4777200	4776876	4.06841	1016.72	MPAO1-LPM24h-2ChIP-VS-LOW-PMMINPUT_peak_846	prom.
										pa4280.5	16S ribosomal RNA	4789245	4794537	4792496	5.21721	1521.24	MPAO1-LPM24h-2ChIP-VS-LOW-PMMINPUT_peak_854	inside
										pa4297	TadG	4821027	4821751	4821444	5.21416	1471.33	MPAO1-LPM24h-2ChIP-VS-LOW-PMMINPUT_peak_858	inside
										pa4349/pa4350(olsB)	hypothetical protein/OlsB	4878390	4878930	4878663	5.23495	1482.82	MPAO1-LPM24h-2ChIP-VS-LOW-PMMINPUT_peak_866	prom. /prom.
										pa4407(ftsZ)	cell division protein FtsZ	4940262	4940802	4940521	3.61818	702.916	MPAO1-LPM24h-2ChIP-VS-LOW-PMMINPUT_peak_883	prom.
										pa4422/pa4423	conserved hypothetical protein/conserved hypothetical protein	4957390	4957871	4957621	3.06173	456.995	MPAO1-LPM24h-2ChIP-VS-LOW-PMMINPUT_peak_886	prom. /prom.
										pa4431/pa4432(rpsI)/pa4433(rplM)/pa4434	probable iron-sulfur protein/30S ribosomal protein S9/50S ribosomal protein L13/probable oxidoreductase	4964665	4966615	4964985	5.9403	1888.65	MPAO1-LPM24h-2ChIP-VS-LOW-PMMINPUT_peak_890	prom. /prom. /prom. /prom.
										pa4456/pa4457	probable ATP-binding component of ABC transporter/arabinose-5-phosphate isomerase KdsD	4988797	4989458	4989164	4.18524	1003.46	MPAO1-LPM24h-2ChIP-VS-LOW-PMMINPUT_peak_894	prom. /prom.
										pa4463/pa4466	probable phosphoryl carrier protein	4993819	4996274	4995912	9.30589	4269.61	MPAO1-LPM24h-2ChIP-VS-LOW-PMMINPUT_peak_897	prom. /prom.
										pa4514/pa4515	probable outer membrane receptor for iron transport/conserved hypothetical protein	5055415	5056332	5056006	4.76861	1231.76	MPAO1-LPM24h-2ChIP-VS-LOW-PMMINPUT_peak_909	prom. /prom.
										pa4523/pa4524(nadC)	hypothetical protein/nicotinate-nucleotide pyrophosphorylase	5067233	5068134	5067853	4.71275	1202.68	MPAO1-LPM24h-2ChIP-VS-LOW-PMMINPUT_peak_914	prom. /prom.
										pa4525(pilA)/pa4526(pilB)	type 4 fimbrial precursor PilA/type 4 fimbrial biogenesis protein PilB	5068935	5070437	5069577	3.07472	461.867	MPAO1-LPM24h-2ChIP-VS-LOW-PMMINPUT_peak_915	prom. /prom.
										pa4554(pilY1)	type 4 fimbrial biogenesis protein PilY1	5100705	5102082	5101071	6.66904	2337.38	MPAO1-LPM24h-2ChIP-VS-LOW-PMMINPUT_peak_919	inside
										pa4566(obg)/pa4568(rplU)/pa4569(ispB)	GTP-binding protein Obg/50S ribosomal protein L21/octaprenyl-diphosphate synthase	5115697	5117068	5116643	4.07736	924.393	MPAO1-LPM24h-2ChIP-VS-LOW-PMMINPUT_peak_922	prom. /prom. /prom.
										pa4656/pa4657/pa4658	conserved hypothetical protein/hypothetical protein/hypothetical protein	5224381	5225197	5224831	7.02093	2581.85	MPAO1-LPM24h-2ChIP-VS-LOW-PMMINPUT_peak_944	prom. /prom. /prom.
										pa4658	hypothetical protein	5225524	5226701	5225930	8.21354	3373.39	MPAO1-LPM24h-2ChIP-VS-LOW-PMMINPUT_peak_945	prom.
										pa4674.1(higB)/pa4675(chtA)	HigB/ChtA	5241791	5243402	5242910	4.94397	1324.46	MPAO1-LPM24h-2ChIP-VS-LOW-PMMINPUT_peak_949	prom. /prom.
										pa4687(hitA)	ferric iron-binding periplasmic protein HitA	5257120	5258003	5257666	7.19643	2678.93	MPAO1-LPM24h-2ChIP-VS-LOW-PMMINPUT_peak_951	prom.
										pa4689	hypothetical protein	5262428	5263249	5262873	5.49346	1807.28	MPAO1-LPM24h-2ChIP-VS-LOW-PMMINPUT_peak_952	prom.
										pa4690.5	16S ribosomal RNA	5263541	5270798	5263935	5.62335	1702.61	MPAO1-LPM24h-2ChIP-VS-LOW-PMMINPUT_peak_953	prom.
										pa4705	PhuW	5283889	5284509	5284280	3.0586	475.989	MPAO1-LPM24h-2ChIP-VS-LOW-PMMINPUT_peak_961	overlap end
										pa4726.11(crcZ)	CrcZ	5308250	5309462	5308577	5.67531	1732.7	MPAO1-LPM24h-2ChIP-VS-LOW-PMMINPUT_peak_966	prom.
										pa4891(ureE)	urease accessory protein UreE	5486903	5487334	5487113	3.07342	461.379	MPAO1-LPM24h-2ChIP-VS-LOW-PMMINPUT_peak_997	prom.
										pa4901(mdlC)/pa4902	benzoylformate decarboxylase/probable transcriptional regulator	5500169	5500615	5500398	3.41116	594.235	MPAO1-LPM24h-2ChIP-VS-LOW-PMMINPUT_peak_999	prom. /prom.
										pa4903/pa4904(vanA)	probable major facilitator superfamily (MFS) transporter/vanillate O-demethylase oxygenase subunit	5502581	5503221	5502956	3.14227	487.495	MPAO1-LPM24h-2ChIP-VS-LOW-PMMINPUT_peak_1000	prom. /prom.
										pa4917(nadD2)/pa4918(pcnA)	nicotinate mononucleotide adenylyltransferase NadD2/nicotinamidase, PcnA	5517431	5518032	5517752	4.39922	1063.77	MPAO1-LPM24h-2ChIP-VS-LOW-PMMINPUT_peak_1002	prom. /prom.
										pa4937(rnr)	exoribonuclease RNase R	5541291	5542057	5541576	3.55803	706.199	MPAO1-LPM24h-2ChIP-VS-LOW-PMMINPUT_peak_1007	prom.
										pa5014(glnE)/pa5015(aceE)	glutamate-ammonia-ligase adenylyltransferase/pyruvate dehydrogenase	5635673	5636332	5635993	6.74608	2450.56	MPAO1-LPM24h-2ChIP-VS-LOW-PMMINPUT_peak_1015	prom. /prom.
										pa5033	hypothetical protein	5663462	5663893	5663661	3.03429	465.869	MPAO1-LPM24h-2ChIP-VS-LOW-PMMINPUT_peak_1020	prom.
										pa5036(gltB)/pa5037	glutamate synthase large chain precursor/hypothetical protein	5671930	5672552	5672239	3.58611	710.324	MPAO1-LPM24h-2ChIP-VS-LOW-PMMINPUT_peak_1021	prom. /prom.
										pa5078(opgG)	OpgG	5718287	5719079	5718799	4.74103	1277.41	MPAO1-LPM24h-2ChIP-VS-LOW-PMMINPUT_peak_1025	prom.
										pa5080/pa5081	prolyl aminopeptidase/hypothetical protein	5720020	5720592	5720272	3.08375	478.178	MPAO1-LPM24h-2ChIP-VS-LOW-PMMINPUT_peak_1026	prom. /prom.
										pa5105(hutC)/pa5106	histidine utilization repressor HutC/conserved hypothetical protein	5749165	5749785	5749427	5.18864	1532.91	MPAO1-LPM24h-2ChIP-VS-LOW-PMMINPUT_peak_1034	prom. /prom.
										pa5118(thiI)/pa5119(glnA)	thiazole biosynthesis protein ThiI/glutamine synthetase	5766030	5766613	5766282	3.52732	689.003	MPAO1-LPM24h-2ChIP-VS-LOW-PMMINPUT_peak_1035	prom. /prom.
										pa5229	conserved hypothetical protein	5884956	5885665	5885474	3.66194	781.751	MPAO1-LPM24h-2ChIP-VS-LOW-PMMINPUT_peak_1050	prom.
										pa5235(glpT)	glycerol-3-phosphate transporter	5892549	5893116	5892828	3.28907	585.869	MPAO1-LPM24h-2ChIP-VS-LOW-PMMINPUT_peak_1051	prom.
										pa5255(algQ)	Alginate regulatory protein AlgQ	5916959	5917731	5917224	4.08915	1098.14	MPAO1-LPM24h-2ChIP-VS-LOW-PMMINPUT_peak_1058	inside
										pa5264	hypothetical protein	5926523	5927576	5927330	3.37339	616.632	MPAO1-LPM24h-2ChIP-VS-LOW-PMMINPUT_peak_1061	prom.
										pa5299	hypothetical protein	5969041	5970066	5969359	8.33989	3943.28	MPAO1-LPM24h-2ChIP-VS-LOW-PMMINPUT_peak_1070	prom.
										pa5348	probable DNA-binding protein	6016700	6017791	6017457	3.20022	606.188	MPAO1-LPM24h-2ChIP-VS-LOW-PMMINPUT_peak_1079	prom.
										pa5359/pa5360(phoB)	hypothetical protein/two-component response regulator PhoB	6026340	6027053	6026722	8.99294	4322.81	MPAO1-LPM24h-2ChIP-VS-LOW-PMMINPUT_peak_1080	prom. /prom.
										pa5369.5	16S ribosomal RNA	6038996	6045577	6043510	5.351	1607.05	MPAO1-LPM24h-2ChIP-VS-LOW-PMMINPUT_peak_1082	inside
										pa5382/pa5383	probable transcriptional regulator/conserved hypothetical protein	6061038	6061535	6061271	4.03061	922.92	MPAO1-LPM24h-2ChIP-VS-LOW-PMMINPUT_peak_1084	prom. /prom.
										pa5436/pa5437	probable biotin carboxylase subunit of a transcarboxylase/probable transcriptional regulator	6119686	6120150	6119891	4.18556	1071.96	MPAO1-LPM24h-2ChIP-VS-LOW-PMMINPUT_peak_1090	prom. /prom.
										pa5438/pa5439	probable transcriptional regulator/probable glucose-6-phosphate dehydrogenase	6121881	6122343	6122083	3.08588	531.135	MPAO1-LPM24h-2ChIP-VS-LOW-PMMINPUT_peak_1091	prom. /prom.
										pa5446	hypothetical protein	6134917	6136218	6135546	7.65997	3477.77	MPAO1-LPM24h-2ChIP-VS-LOW-PMMINPUT_peak_1092	prom.
										pa5476(citA)/pa5477	citrate transporter/hypothetical protein	6167126	6167837	6167507	8.5997	4124.01	MPAO1-LPM24h-2ChIP-VS-LOW-PMMINPUT_peak_1098	prom. /prom.
										pa5546/pa5547	conserved hypothetical protein/conserved hypothetical protein	6240467	6241202	6240698	4.6557	1331.08	MPAO1-LPM24h-2ChIP-VS-LOW-PMMINPUT_peak_1112	prom. /prom.
										pa5565(gidA)	glucose-inhibited division protein A	6259050	6259725	6259395	3.85342	915.116	MPAO1-LPM24h-2ChIP-VS-LOW-PMMINPUT_peak_1118	prom.
aThe slash denotes a peak sited in the potential promoter region shared by two divergently transcribed genes (and/or operons). bThe position of the summit identified by MACS2. cThe location of 101-bp sequences centered at the calculated summit of peak. prom. = overlaping the promoter region (within 800 bp upstream of the translational start site) of the relative gene or operon; inside = located i…

## Sheet: Sheet 4-Summary (LPM-24h)
Gene(s)a	Product Nameb	Average fold enrichmentc	Typed	Replicate 1 (GSM4668038)e			Replicate 2 (GSM4668039)e
				Fold enrichment	Score	Summit	Fold enrichment	Score	Summit
pa0009(glyQ)/pa0010(tag)/pa0012	glycyl-tRNA synthetase alpha chain/DNA-3-methyladenine glycosidase I/hypothetical protein	4.76256	prom. /prom. /prom.	4.95971	2355.78	15006	4.5654	1325.41	15038
pa0165	hypothetical protein	20.0425	prom.	12.45	11796.3	188792	27.635	22582.3	188793
pa0187	hypothetical protein	14.096	prom.	6.53386	3980.83	213449	21.6582	15891.5	213448
pa0440	probable oxidoreductase	4.05323	prom.	4.12305	1607.65	495547	3.98341	848.353	495549
pa0482(glcB)/pa0483/pa0484	malate synthase G/probable acetyltransferase/conserved hypothetical protein	3.218	prom. /prom. /prom.	3.00873	772.401	546077	3.42726	633.725	546047
pa0574	hypothetical protein	5.08943	prom.	3.77194	1322.57	630168	6.40691	2279.6	630346
pa0595(lptD)	LPS-assembly protein LptD	14.5619	inside	8.20644	5954.48	654800	20.9173	15429.6	654801
pa0620	probable bacteriophage protein	11.5011	inside	11.8807	10955.1	680072	11.1216	5671.22	680084
pa0633	hypothetical protein	3.04784	prom.	3.07705	817.363	689266	3.01864	448.95	689292
pa0641	probable bacteriophage protein	5.39762	inside	4.33534	1788.7	698639	6.4599	2205.74	698643
pa0799	probable helicase	3.66561	prom.	4.26041	1724.08	879132	3.07082	460.404	879140
pa0892(aotP)	arginine/ornithine transport protein AotP	6.29173	prom.	5.84558	3239.01	975613	6.73788	2381.2	975613
pa0956(proS)/pa0957	prolyl-tRNA synthetase/hypothetical protein	4.34895	prom. /prom.	4.87083	2272.08	1043439	3.82707	788.011	1043427
pa0958(oprD)/pa0959	Basic amino acid, basic peptide and imipenem outer membrane porin OprD precursor/hypothetical protein	5.96843	prom. /prom.	4.19357	1667.09	1045820	7.7433	3046.75	1045814
pa0973(oprL)	Peptidoglycan associated lipoprotein OprL precursor	14.1264	prom.	13.6532	13624	1057368	14.5996	8818.66	1057374
pa1181	conserved hypothetical protein	3.50892	prom.	3.62356	1207.81	1279695	3.39427	587.315	1279699
pa1221	hypothetical protein	12.3686	prom.	6.07329	3479.37	1324416	18.6639	12362.9	1324420
pa1288	probable outer membrane protein precursor	4.62455	prom.	3.04252	794.527	1400639	6.20659	2049.34	1400641
pa1502(gcl)/pa1503	glyoxylate carboligase/hypothetical protein	15.6716	prom. /prom.	6.86367	4351.78	1632716	24.4795	18331.2	1632865
pa1507	probable transporter	13.0566	prom.	8.35335	6138.11	1637879	17.7599	11485.4	1637865
pa1517/pa1518	conserved hypothetical protein/conserved hypothetical protein	7.25808	prom. /prom.	5.01921	2412.34	1649633	9.49695	4309.33	1649649
pa1519/pa1520	probable transporter/probable transcriptional regulator	4.03754	prom. /prom.	3.01681	777.672	1652137	5.05828	1386.01	1652055
pa1528(zipA)	cell division protein ZipA	3.72636	prom.	3.75578	1309.9	1664911	3.69694	715.443	1664925
pa1546(hemN)	oxygen-independent coproporphyrinogen III oxidase	12.3113	prom.	9.31782	7380.61	1684044	15.3048	9182.45	1684042
pa1584(sdhB)	succinate dehydrogenase (B subunit)	4.59953	prom.	3.86669	1397.68	1723310	5.33237	1537.07	1723302
pa1617	probable AMP-binding enzyme	6.45695	prom.	5.05888	2450.28	1760609	7.85502	3123.51	1760616
pa1713(exsA)	transcriptional regulator ExsA	5.89701	prom.	3.4311	1064.34	1856908	8.36292	3479.08	1856935
pa1817/pa1818(cadA)	hypothetical protein/lysine decarboxylase	3.89219	prom. /prom.	4.54469	1973.27	1974718	3.23969	525.313	1974729
pa1871(lasA)	LasA protease precursor	3.89541	prom.	3.42229	1057.92	2032431	4.36852	1028.48	2032435
pa1958/pa1959(bacA)	probable transporter/bacitracin resistance protein	5.5631	prom. /prom.	4.92739	2325.23	2142924	6.1988	2044.58	2142929
pa2522(czcC)/pa2523(czcR)	outer membrane protein precursor CzcC/CzcR	9.16585	prom. /prom.	6.97459	4478.66	2843588	11.3571	5767.23	2843588
pa2621(clpS)/pa2622(cspD)	ClpS/cold-shock protein CspD	3.54886	prom. /prom.	3.29815	968.938	2964841	3.79956	760.803	2965074
pa2637(nuoA)	NADH dehydrogenase I chain A	7.10094	prom.	4.94135	2338.41	2982686	9.26053	4132.32	2982650
pa2736	hypothetical protein	6.68446	prom.	5.99323	3394.28	3099191	7.37569	2798.02	3099217
pa2793/pa2795(dusA)	hypothetical protein/dihydrouridine synthase A	12.5395	prom. /prom.	8.43489	6240.71	3150712	16.644	10423.6	3151873
pa2931(cifR)/pa2932(morB)	CifR/morphinone reductase	5.06129	prom. /prom.	3.46783	1091.24	3287253	6.65475	2328.32	3287255
pa2938/pa2939	probable transporter/probable aminopeptidase	8.38518	prom. /prom.	5.52238	2906.88	3293920	11.248	5678.7	3293920
pa3115(fimV)	Motility protein FimV	5.44883	prom.	3.52586	1134.2	3498450	7.37179	2795.41	3498441
pa3153(wzx)	O-antigen translocase	9.67802	inside	7.59235	5203.98	3537216	11.7637	6100.1	3537210
pa3286/pa3287	beta-acetoacetyl-acyl carrier protein synthase/conserved hypothetical protein	8.83741	prom. /prom.	8.22333	5975.5	3679770	9.45148	4275.14	3679767
pa3294(vgrG4a)/pa3295/pa3296(phoA)	VgrG4a/probable HIT family protein/alkaline phosphatase	8.25311	prom. /prom. /prom.	4.80619	2211.8	3688807	11.7	6047.66	3688813
pa3601/pa3602	conserved hypothetical protein/conserved hypothetical protein	6.00939	prom. /prom.	4.11571	1601.5	4036046	7.90308	3156.69	4036052
pa3720/pa3721(nalC)	hypothetical protein/NalC	14.2522	prom. /prom.	18.5423	21647	4166383	9.96199	4663.24	4166378
pa3822	conserved hypothetical protein	3.85656	prom.	3.56993	1167.21	4279367	4.14318	949.952	4279364
pa3867	probable DNA invertase	21.538	prom.	12.3523	11650.8	4329887	30.7238	25255.7	4329890
pa3894/pa3895	probable outer membrane protein precursor/probable transcriptional regulator	10.8933	prom. /prom.	7.46381	5050.52	4363194	14.3227	8297.06	4363190
pa4067(oprG)	Outer membrane protein OprG precursor	3.47208	prom.	3.6287	1211.72	4544592	3.31546	557.939	4544574
pa4101(bfmR)	BfmR	41.9831	prom.	35.2032	84916.4	4584938	48.763	94449.9	4584932
pa4103	hypothetical protein	48.7716	prom.	41.9195	68409.4	4587219	55.6236	61234.7	4587221
pa4107(efhP)/pa4108	EfhP/cyclic di-GMP phosphodiesterase	64.6434	prom. /prom.	51.2278	91269.4	4591041	78.059	106341	4591039
pa4167/pa4168(fpvB)	probable oxidoreductase/second ferric pyoverdine receptor FpvB	13.8906	prom. /prom.	13.3858	13212.2	4663754	14.3955	8361.91	4663753
pa4209(phzM)/pa4210(phzA1)/pa4212(phzC1)	probable phenazine-specific methyltransferase/probable phenazine biosynthesis protein/phenazine biosynthesis protein PhzC	12.111	prom. /prom. /prom.	8.00664	5707.21	4713050	16.2153	10022.3	4713065
pa4263(rplC)	50S ribosomal protein L3	5.29105	prom.	5.09266	2482.75	4767445	5.48944	1794.52	4767447
pa4268(rpsL)	30S ribosomal protein S12	4.96692	prom.	4.20238	1674.57	4772113	5.73147	1924.8	4772132
pa4269(rpoC)	DNA-directed RNA polymerase beta* chain	8.69771	prom.	13.327	13122	4776883	4.06841	1016.72	4776876
pa4297	TadG	4.17315	inside	3.13214	854.279	4821444	5.21416	1471.33	4821444
pa4349/pa4350(olsB)	hypothetical protein/OlsB	5.85098	prom. /prom.	6.46702	3906.81	4878670	5.23495	1482.82	4878663
pa4407(ftsZ)	cell division protein FtsZ	3.88935	prom.	4.16052	1639.14	4940521	3.61818	702.916	4940521
pa4431/pa4432(rpsI)/pa4433(rplM)/pa4434	probable iron-sulfur protein/30S ribosomal protein S9/50S ribosomal protein L13/probable oxidoreductase	5.84262	prom. /prom. /prom. /prom.	5.74495	3134.44	4965573	5.9403	1888.65	4964985
pa4456/pa4457	probable ATP-binding component of ABC transporter/arabinose-5-phosphate isomerase KdsD	3.96794	prom. /prom.	3.75063	1305.88	4989173	4.18524	1003.46	4989164
pa4463/pa4466	probable phosphoryl carrier protein	8.72972	prom. /prom.	8.15355	5888.73	4995915	9.30589	4269.61	4995912
pa4554(pilY1)	type 4 fimbrial biogenesis protein PilY1	7.978	inside	9.28697	7339.94	5101072	6.66904	2337.38	5101071
pa4566(obg)/pa4568(rplU)/pa4569(ispB)	GTP-binding protein Obg/50S ribosomal protein L21/octaprenyl-diphosphate synthase	4.07413	prom. /prom. /prom.	4.0709	1564.15	5116650	4.07736	924.393	5116643
pa4656/pa4657/pa4658	conserved hypothetical protein/hypothetical protein/hypothetical protein	6.70321	prom. /prom. /prom.	6.38548	3817.12	5224834	7.02093	2581.85	5224831
pa4674.1(higB)/pa4675(chtA)	HigB/ChtA	4.10306	prom. /prom.	3.26216	943.651	5242927	4.94397	1324.46	5242910
pa4687(hitA)	ferric iron-binding periplasmic protein HitA	5.70602	prom.	4.21561	1685.81	5257673	7.19643	2678.93	5257666
pa4689	hypothetical protein	7.1647	prom.	8.83595	6752.05	5262873	5.49346	1807.28	5262873
pa4726.11(crcZ)	CrcZ	4.48636	prom.	3.29741	968.419	5308458	5.67531	1732.7	5308577
pa5014(glnE)/pa5015(aceE)	glutamate-ammonia-ligase adenylyltransferase/pyruvate dehydrogenase	5.497	prom. /prom.	4.24793	1713.38	5635975	6.74608	2450.56	5635993
pa5033	hypothetical protein	5.53185	prom.	8.02941	5735.23	5663654	3.03429	465.869	5663661
pa5105(hutC)/pa5106	histidine utilization repressor HutC/conserved hypothetical protein	4.34844	prom. /prom.	3.50823	1121.09	5749424	5.18864	1532.91	5749427
pa5255(algQ)	Alginate regulatory protein AlgQ	3.84642	inside	3.6037	1238.16	5917224	4.08915	1098.14	5917224
pa5299	hypothetical protein	6.05811	prom.	3.77634	1326.03	5969371	8.33989	3943.28	5969359
pa5359/pa5360(phoB)	hypothetical protein/two-component response regulator PhoB	6.28915	prom. /prom.	3.58536	1178.84	6026718	8.99294	4322.81	6026722
pa5446	hypothetical protein	5.53305	prom.	3.40613	1046.18	6135544	7.65997	3477.77	6135546
pa5476(citA)/pa5477	citrate transporter/hypothetical protein	7.18077	prom. /prom.	5.76184	3151.92	6167494	8.5997	4124.01	6167507
a,bAnotated Genea and product nameb according to the P. aeruginosa Sequencing and Community Annotation Project (http://www.pseudomonas.com), the bold characters indicate the gene that ChIP-seq signal of BfmR was observed for the promoters which does not meet the threshold (fold enrichment ≥ 3, p-value ≤ 1e-5) for defining BfmR targets under LPM-6h. cAverage fold enrichment. dThe location of 101-b…

## Sheet: Sheet 5-Replicates (PB-6)
Replicate 1 (GSM4668040)										Replicate 2 (GSM4668041)
Gene(s)a	Product Name	Start	End	Summitb	Fold_enrichment	Score	Peak	Typec		Gene(s)a	Product Name	Start	End	Summitb	Fold_enrichment	Score	Peak	Typec
pa0165	hypothetical protein	186067	189048	188788	4.78735	2068.7	MPAO1-PB6h-1ChIP-VS-1-2-4101-1-Input_peak_57	prom.		pa4107/pa4108	EfhP/cyclic di-GMP phosphodiesterase	4588784	4592232	4591038	73.2679	118086	MPAO1-PB6h-2ChIP-VS-1-2-4101-1-Input_peak_808	prom./ prom.
pa0187	hypothetical protein	212828	215411	213445	5.03921	2058.76	MPAO1-PB6h-1ChIP-VS-1-2-4101-1-Input_peak_72	prom.		pa4103	hypothetical protein	4586989	4588523	4587234	67.8603	86449.6	MPAO1-PB6h-2ChIP-VS-1-2-4101-1-Input_peak_807	prom.
pa0595(lptD)	LPS-assembly protein LptD	654465	655038	654800	3.24171	1000.1	MPAO1-PB6h-1ChIP-VS-1-2-4101-1-Input_peak_238	inside		pa4101	BfmR	4581666	4585798	4584911	48.6389	105666	MPAO1-PB6h-2ChIP-VS-1-2-4101-1-Input_peak_806	prom.
pa0973(oprL)	Peptidoglycan associated lipoprotein OprL precursor	1057111	1057760	1057372	3.91231	1185.15	MPAO1-PB6h-1ChIP-VS-1-2-4101-1-Input_peak_347	prom.		pa3720/pa3721	hypothetical protein/NalC	4166014	4166804	4166388	12.5515	7695.7	MPAO1-PB6h-2ChIP-VS-1-2-4101-1-Input_peak_691	prom./ prom.
pa1507	probable transporter	1637508	1638123	1637862	4.36989	1362.48	MPAO1-PB6h-1ChIP-VS-1-2-4101-1-Input_peak_409	prom.		pa4167/pa4168	probable oxidoreductase/second ferric pyoverdine receptor FpvBAdd	4662504	4664679	4663754	10.7202	6710.32	MPAO1-PB6h-2ChIP-VS-1-2-4101-1-Input_peak_839	prom./ prom.
pa1546(hemN)	oxygen-independent coproporphyrinogen III oxidase	1683735	1684311	1684038	4.93255	1745.74	MPAO1-PB6h-1ChIP-VS-1-2-4101-1-Input_peak_411	prom.		pa1546	oxygen-independent coproporphyrinogen III oxidase	1683355	1684554	1684041	9.22771	4677.38	MPAO1-PB6h-2ChIP-VS-1-2-4101-1-Input_peak_381	prom.
pa3294(vgrG4a)/pa3295/pa3296(phoA)	VgrG4a/probable HIT family protein/alkaline phosphatase	3688520	3689107	3688808	3.00835	577.928	MPAO1-PB6h-1ChIP-VS-1-2-4101-1-Input_peak_633	prom./ prom. /prom.		pa0165	hypothetical protein	187769	189160	188787	9.19077	5991.45	MPAO1-PB6h-2ChIP-VS-1-2-4101-1-Input_peak_69	prom.
pa3720/pa3721(nalC)	hypothetical protein/NalC	4165914	4166830	4166385	14.1183	10752.8	MPAO1-PB6h-1ChIP-VS-1-2-4101-1-Input_peak_771	prom./ prom.		pa0973	Peptidoglycan associated lipoprotein OprL precursor	1055916	1057876	1057376	9.12472	5164.08	MPAO1-PB6h-2ChIP-VS-1-2-4101-1-Input_peak_293	prom.
pa3867	probable DNA invertase	4329710	4330115	4329886	4.66308	2625.46	MPAO1-PB6h-1ChIP-VS-1-2-4101-1-Input_peak_823	prom.		pa1507	probable transporter	1637381	1638523	1637866	8.55588	4118.23	MPAO1-PB6h-2ChIP-VS-1-2-4101-1-Input_peak_370	prom.
pa3894/pa3895	probable outer membrane protein precursor/probable transcriptional regulator	4361915	4363934	4363198	3.54558	861.795	MPAO1-PB6h-1ChIP-VS-1-2-4101-1-Input_peak_832	prom./ prom.		pa0187	hypothetical protein	213030	215133	213446	8.4881	4692.26	MPAO1-PB6h-2ChIP-VS-1-2-4101-1-Input_peak_78	prom.
pa4101(bfmR)	BfmR	4584228	4585669	4584912	39.0773	89983.2	MPAO1-PB6h-1ChIP-VS-1-2-4101-1-Input_peak_938	prom.		pa5299	hypothetical protein	5968769	5970015	5969371	6.32359	2732.66	MPAO1-PB6h-2ChIP-VS-1-2-4101-1-Input_peak_1232	prom.
pa4103	hypothetical protein	4586989	4588388	4587234	57.2317	78517.9	MPAO1-PB6h-1ChIP-VS-1-2-4101-1-Input_peak_939	prom.		pa5359/pa5360(phoB)	hypothetical protein/two-component response regulator PhoB	6026028	6027168	6026719	5.92592	2532.55	MPAO1-PB6h-2ChIP-VS-1-2-4101-1-Input_peak_1248	prom./ prom.
pa4107(efhP)/pa4108	EfhP/cyclic di-GMP phosphodiesterase	4590395	4592135	4591038	60.6662	105002	MPAO1-PB6h-1ChIP-VS-1-2-4101-1-Input_peak_940	prom./ prom.		pa3867	probable DNA invertase	4329599	4330195	4329888	5.78379	3522.92	MPAO1-PB6h-2ChIP-VS-1-2-4101-1-Input_peak_732	prom.
pa4167/pa4168(fpvB)	probable oxidoreductase/second ferric pyoverdine receptor FpvBAdd	4663277	4664788	4663755	7.45942	4156.97	MPAO1-PB6h-1ChIP-VS-1-2-4101-1-Input_peak_979	prom./ prom.		pa4689	hypothetical protein	5262554	5263180	5262873	5.15065	2171.4	MPAO1-PB6h-2ChIP-VS-1-2-4101-1-Input_peak_1026	prom.
pa4689	hypothetical protein	5262661	5263094	5262869	3.0063	749.337	MPAO1-PB6h-1ChIP-VS-1-2-4101-1-Input_peak_1116	prom.		pa3894/pa3895	probable outer membrane protein precursor/probable transcriptional regulator	4362789	4363557	4363191	4.95927	1528.37	MPAO1-PB6h-2ChIP-VS-1-2-4101-1-Input_peak_741	prom./ prom.
pa5299	hypothetical protein	5969076	5969704	5969371	3.26088	782.305	MPAO1-PB6h-1ChIP-VS-1-2-4101-1-Input_peak_1338	prom.		pa1617	probable AMP-binding enzyme	1760379	1760903	1760611	4.6207	1314.75	MPAO1-PB6h-2ChIP-VS-1-2-4101-1-Input_peak_393	prom.
										pa0595	LPS-assembly protein LptD	654389	656480	654802	4.57669	1889.9	MPAO1-PB6h-2ChIP-VS-1-2-4101-1-Input_peak_206	inside
										pa4349/pa4350(olsB)	hypothetical protein/OlsB	4878295	4880381	4878671	4.56709	1283.61	MPAO1-PB6h-2ChIP-VS-1-2-4101-1-Input_peak_911	prom./ prom.
										pa0892(aotP)	arginine/ornithine transport protein AotP	975072	975919	975619	4.42565	1202.61	MPAO1-PB6h-2ChIP-VS-1-2-4101-1-Input_peak_276	prom.
										pa3286/pa3287	conserved hypothetical protein/beta-acetoacetyl-acyl carrier protein synthase	3679439	3680207	3679767	4.34353	1156.36	MPAO1-PB6h-2ChIP-VS-1-2-4101-1-Input_peak_575	prom./ prom.
										pa1502(gcl)/pa1503	glyoxylate carboligase/hypothetical protein	1632216	1633190	1632714	4.0723	1051.28	MPAO1-PB6h-2ChIP-VS-1-2-4101-1-Input_peak_368	prom./ prom.
										pa4209(phzM)/pa4210(phzA1)/pa4212(phzC1)	probable phenazine-specific methyltransferase/probable phenazine biosynthesis protein/phenazine biosynthesis protein PhzC	4712748	4713298	4713053	4.00862	1425.72	MPAO1-PB6h-2ChIP-VS-1-2-4101-1-Input_peak_851	prom./ prom. /prom.
										pa4466	probable phosphoryl carrier protein	4994010	4996217	4995910	3.98636	1114.48	MPAO1-PB6h-2ChIP-VS-1-2-4101-1-Input_peak_945	prom.
										pa4656/pa4657/pa4658	conserved hypothetical protein/hypothetical protein/hypothetical protein	5224282	5225152	5224833	3.83957	1046.39	MPAO1-PB6h-2ChIP-VS-1-2-4101-1-Input_peak_1015	prom./ prom. /prom.
										pa3294/pa3295/pa3296	VgrG4a/probable HIT family protein/alkaline phosphatase	3688552	3689797	3688809	3.69565	813.213	MPAO1-PB6h-2ChIP-VS-1-2-4101-1-Input_peak_576	prom./ prom. /prom.
										pa1958/pa1959(bacA)	probable transporter/bacitracin resistance protein	2142651	2143133	2142927	3.58615	759.3	MPAO1-PB6h-2ChIP-VS-1-2-4101-1-Input_peak_411	prom./ prom.
										pa2736	hypothetical protein	3100099	3101360	3100333	3.50578	734.005	MPAO1-PB6h-2ChIP-VS-1-2-4101-1-Input_peak_460	prom.
										pa4297(tadG)	TadG	4821044	4821659	4821442	3.44471	691.548	MPAO1-PB6h-2ChIP-VS-1-2-4101-1-Input_peak_889	inside
										pa1221	hypothetical protein	1324244	1325107	1324447	3.37271	693.524	MPAO1-PB6h-2ChIP-VS-1-2-4101-1-Input_peak_336	prom.
										pa2987(lolD)	lipoprotein localization protein LolD	3345559	3346306	3345840	3.3124	630.174	MPAO1-PB6h-2ChIP-VS-1-2-4101-1-Input_peak_505	prom.
										pa2938/pa2939	probable transporter/probable aminopeptidase	3293612	3294678	3293926	3.18519	606.201	MPAO1-PB6h-2ChIP-VS-1-2-4101-1-Input_peak_491	prom./ prom.
										pa0440	probable oxidoreductase	495306	495804	495546	3.12419	546.364	MPAO1-PB6h-2ChIP-VS-1-2-4101-1-Input_peak_154	prom.
										pa1713(exsA)	transcriptional regulator ExsA	1856563	1857044	1856895	3.08769	530.604	MPAO1-PB6h-2ChIP-VS-1-2-4101-1-Input_peak_395	prom.
aThe slash denotes a peak sited in the potential promoter region shared by two divergently transcribed genes (and/or operons). bThe position of the summit identified by MACS2. cThe location of 101-bp sequences centered at the calculated summit of peak. prom. = overlaping the promoter region (within 800 bp upstream of the translational start site) of the relative gene or operon; inside = located i…

## Sheet: Sheet 6-Summary (PB-6h)
Gene(s)a	Product Nameb	Average fold enrichmentc	Typed	Replicate 1 (GSM4668040)e			Replicate 2 (GSM4668041)e
				Fold enrichment	Score	Summit	Fold enrichment	Score	Summit
pa0165	hypothetical protein	6.98906	prom.	4.78735	2068.7	188788	9.19077	5991.45	188787
pa0187	hypothetical protein	6.76365	prom.	5.03921	2058.76	213445	8.4881	4692.26	213446
pa0595(lptD)	LPS-assembly protein LptD	3.9092	inside	3.24171	1000.1	654800	4.57669	1889.9	654802
pa0973(oprL)	Peptidoglycan associated lipoprotein OprL precursor	6.51851	prom.	3.91231	1185.15	1057372	9.12472	5164.08	1057376
pa1507	probable transporter	6.46288	prom.	4.36989	1362.48	1637862	8.55588	4118.23	1637866
pa1546(hemN)	oxygen-independent coproporphyrinogen III oxidase	7.08013	prom.	4.93255	1745.74	1684038	9.22771	4677.38	1684041
pa3294(vgrG4a)/pa3295/pa3296(phoA)	VgrG4a/probable HIT family protein/alkaline phosphatase	3.352	prom./ prom. /prom.	3.00835	577.928	3688808	3.69565	813.213	3688809
pa3720/pa3721(nalC)	hypothetical protein/NalC	13.3349	prom./ prom.	14.1183	10752.8	4166385	12.5515	7695.7	4166388
pa3867	probable DNA invertase	5.22344	prom.	4.66308	2625.46	4329886	5.78379	3522.92	4329888
pa3894/pa3895	probable outer membrane protein precursor/probable transcriptional regulator	4.25243	prom./ prom.	3.54558	861.795	4363198	4.95927	1528.37	4363191
pa4101(bfmR)	BfmR	43.8581	prom.	39.0773	89983.2	4584912	48.6389	105666	4584911
pa4103	hypothetical protein	62.546	prom.	57.2317	78517.9	4587234	67.8603	86449.6	4587234
pa4107(efhP)/pa4108	EfhP/cyclic di-GMP phosphodiesterase	66.9671	prom./ prom.	60.6662	105002	4591038	73.2679	118086	4591038
pa4167/pa4168(fpvB)	probable oxidoreductase/second ferric pyoverdine receptor FpvBAdd	9.08983	prom./ prom.	7.45942	4156.97	4663755	10.7202	6710.32	4663754
pa4689	hypothetical protein	4.07848	prom.	3.0063	749.337	5262869	5.15065	2171.4	5262873
pa5299	hypothetical protein	4.79223	prom.	3.26088	782.305	5969371	6.32359	2732.66	5969371
a,bAnotated Genea and product nameb according to the P. aeruginosa Sequencing and Community Annotation Project (http://www.pseudomonas.com). cAverage fold enrichment. dThe location of 101-bp sequences centered at the calculated summit of peak. prom. = overlaping the promoter region (within 800 bp upstream of the translational start site) of the relative gene or operon; inside = located in coding …

## Sheet: Sheet 7-Replicates (CzcR-ChIP)
Replicate 1 (GSM4668046)										Replicate 2 (GSM4668047)										Replicate 3 (GSM4668048)
Gene(s)a	Product Name	Start	End	Summitb	Fold_enrichment	Score	Peak	Typec		Gene(s)a	Product Name	Start	End	Summitb	Fold_enrichment	Score	Peak	Typec		Gene(s)a	Product Name	Start	End	Summitb	Fold_enrichment	Score	Peak #	Typec
pa0291(oprE)	Anaerobically-induced outer membrane porin OprE precursor	323771	328571	326894	86.2066	108436	FK-1-VS-input-2_peak_72	prom		pa0291(oprE)	Anaerobically-induced outer membrane porin OprE precursor	323784	328609	326894	84.9035	110200	FK-2-VS-input-2_peak_28	prom		pa0291(oprE)	Anaerobically-induced outer membrane porin OprE precursor	324661	328555	326893	89.9322	99410.7	FK-3-VS-input-2_peak_5	prom
pa0958(oprD)/pa0959	Basic amino acid, basic peptide and imipenem outer membrane porin OprD precursor/hypothetical protein	1044010	1047966	1045755	77.5185	71746	FK-1-VS-input-2_peak_165	prom/prom		pa0958(oprD)/pa0959	Basic amino acid, basic peptide and imipenem outer membrane porin OprD precursor/hypothetical protein	1043313	1048637	1045747	82.1268	80121.8	FK-2-VS-input-2_peak_109	prom/prom		pa0958(oprD)/pa0959	Basic amino acid, basic peptide and imipenem outer membrane porin OprD precursor/hypothetical protein	1044000	1046566	1045751	82.2498	67263.1	FK-3-VS-input-2_peak_25	prom/prom
pa4209(phzM)/pa4210(phzA1)/pa4212(phzC1)	probable phenazine-specific methyltransferase/probable phenazine biosynthesis protein/phenazine biosynthesis protein PhzC	4712573	4715268	4713562	73.6878	80214.5	FK-1-VS-input-2_peak_447	prom/prom/prom		pa4209(phzM)/pa4210(phzA1)/pa4212(phzC1)	probable phenazine-specific methyltransferase/probable phenazine biosynthesis protein/phenazine biosynthesis protein PhzC	4712573	4715339	4713562	77.2774	88417.7	FK-2-VS-input-2_peak_406	prom/prom/prom		pa4209(phzM)/pa4210(phzA1)/pa4212(phzC1)	probable phenazine-specific methyltransferase/probable phenazine biosynthesis protein/phenazine biosynthesis protein PhzC	4712732	4715106	4713562	79.0145	76244.8	FK-3-VS-input-2_peak_116	prom/prom/prom
pa2696	probable transcriptional regulator	3049554	3051921	3050312	69.1567	59539.2	FK-1-VS-input-2_peak_317	prom		pa2696	probable transcriptional regulator	3049543	3051924	3050311	67.556	59850.9	FK-2-VS-input-2_peak_280	prom		pa2696	probable transcriptional regulator	3049623	3051895	3050310	65.5047	48171.1	FK-3-VS-input-2_peak_77	prom
pa0979/pa0980	conserved hypothetical protein/hypothetical protein	1061954	1065043	1062606	39.7902	18971.2	FK-1-VS-input-2_peak_169	prom/prom		pa0979/pa0980	conserved hypothetical protein/hypothetical protein	1061894	1065126	1062601	47.8017	25198.2	FK-2-VS-input-2_peak_115	prom/prom		pa0979/pa0980	conserved hypothetical protein/hypothetical protein	1062046	1064986	1062595	41.1354	17265.3	FK-3-VS-input-2_peak_28	prom/prom
pa2042	probable transporter (membrane subunit)	2232945	2234449	2233617	20.4958	9797.44	FK-1-VS-input-2_peak_251	prom		pa4138(tyrS)/pa4139	tyrosyl-tRNA synthetase/hypothetical protein	4628950	4630229	4629551	21.9111	16260.9	FK-2-VS-input-2_peak_402	prom/prom		pa4138(tyrS)/pa4139	tyrosyl-tRNA synthetase/hypothetical protein	4629000	4630193	4629548	18.1776	10362.5	FK-3-VS-input-2_peak_114	prom/prom
pa4138(tyrS)/pa4139	tyrosyl-tRNA synthetase/hypothetical protein	4628953	4630232	4629546	18.3408	12090.9	FK-1-VS-input-2_peak_434	prom/prom		pa3280(oprO)	Pyrophosphate-specific outer membrane porin OprO precursor	3673582	3675511	3674481	20.5224	13014	FK-2-VS-input-2_peak_332	prom		pa3280(oprO)	Pyrophosphate-specific outer membrane porin OprO precursor	3674002	3675037	3674478	17.6606	8739.37	FK-3-VS-input-2_peak_95	prom
pa3280(oprO)	Pyrophosphate-specific outer membrane porin OprO precursor	3673627	3675528	3674483	18.2509	10565.7	FK-1-VS-input-2_peak_355	prom		pa2042	probable transporter (membrane subunit)	2232968	2234546	2233623	19.1632	9207.49	FK-2-VS-input-2_peak_221	prom		pa2042	probable transporter (membrane subunit)	2233082	2234264	2233625	17.4866	6738.08	FK-3-VS-input-2_peak_59	prom
pa4142	probable secretion protein	4631951	4633238	4632665	14.4898	8509.31	FK-1-VS-input-2_peak_435	prom		pa4142	probable secretion protein	4631943	4633217	4632666	14.0375	8399.42	FK-2-VS-input-2_peak_403	prom		pa4142	probable secretion protein	4632000	4633168	4632666	12.0401	5537.59	FK-3-VS-input-2_peak_115	prom
pa2522(czcC)/pa2523(czcR)	outer membrane protein precursor CzcC/CzcR	2843279	2844064	2843474	10.3784	11014.4	FK-1-VS-input-2_peak_304	prom/prom		pa2522(czcC)/pa2523(czcR)	outer membrane protein precursor CzcC/CzcR	2843280	2844056	2843481	10.5619	11746.4	FK-2-VS-input-2_peak_262	prom/prom		pa2522(czcC)/pa2523(czcR)	outer membrane protein precursor CzcC/CzcR	2843283	2844005	2843479	9.05922	7640.25	FK-3-VS-input-2_peak_72	prom/prom
pa3540(algD)	GDP-mannose 6-dehydrogenase AlgD	3961915	3963181	3962238	8.2955	3086.92	FK-1-VS-input-2_peak_382	prom		pa3540(algD)	GDP-mannose 6-dehydrogenase AlgD	3961917	3963182	3962238	8.83728	3562.17	FK-2-VS-input-2_peak_358	prom		pa3540(algD)	GDP-mannose 6-dehydrogenase AlgD	3961933	3963149	3962238	7.40126	2199.37	FK-3-VS-input-2_peak_104	prom
pa0985(pyoS5)/pa0986	pyocin S5/conserved hypothetical protein	1065402	1068626	1067797	5.41108	804.738	FK-1-VS-input-2_peak_170	prom/prom		pa0985(pyoS5)/pa0986	pyocin S5/conserved hypothetical protein	1065390	1068606	1067827	7.6243	1566.2	FK-2-VS-input-2_peak_116	prom/prom		pa0985(pyoS5)/pa0986	pyocin S5/conserved hypothetical protein	1065562	1068466	1067843	5.4587	712.233	FK-3-VS-input-2_peak_29	prom/prom
pa2935/pa2936	hypothetical protein/hypothetical protein	3290502	3291593	3291182	4.7339	1097.32	FK-1-VS-input-2_peak_331	prom/prom		pa2228/pa2229	hypothetical protein/conserved hypothetical protein	2444238	2451877	2450624	4.9114	512.031	FK-2-VS-input-2_peak_234	prom/prom		pa3153(wzx)	O-antigen translocase	3530655	3547842	3537281	3.82038	239.318	FK-3-VS-input-2_peak_90	inside
pa1112.1/pa1113	ncRNA/probable ATP-binding/permease fusion ABC transporter	1205409	1205949	1205667	3.65617	654.553	FK-1-VS-input-2_peak_181	prom/prom		pa2935/pa2936	hypothetical protein/hypothetical protein	3290449	3291611	3291182	4.27661	921.403	FK-2-VS-input-2_peak_302	prom/prom		pa2935/pa2936	hypothetical protein/hypothetical protein	3290573	3291549	3291185	3.70051	562.532	FK-3-VS-input-2_peak_84	prom/prom
pa0668.2	tRNA-Ile	721783	727276	722938	3.5514	416.536	FK-1-VS-input-2_peak_133	prom		pa0668.2	tRNA-Ile	721324	727354	722938	4.17834	617.958	FK-2-VS-input-2_peak_72	prom		pa2228/pa2229	hypothetical protein/conserved hypothetical protein	2444322	2451657	2450620	3.55762	214.796	FK-3-VS-input-2_peak_63	prom/prom
pa1900(phzB2)	probable phenazine biosynthesis protein	2070314	2071402	2070915	3.47294	487.945	FK-1-VS-input-2_peak_233	prom		pa1900	probable phenazine biosynthesis protein	2070314	2071402	2070936	4.16455	759.254	FK-2-VS-input-2_peak_203	prom		pa0668.2	tRNA-Ile	721783	727258	722927	3.40141	325.778	FK-3-VS-input-2_peak_17	prom
pa4690	still frameshift hypothetical protein	5263890	5269751	5264648	3.35234	410.764	FK-1-VS-input-2_peak_501	prom		pa4281(sbcD)	exonuclease SbcD	4789201	4794079	4792894	3.97231	610.91	FK-2-VS-input-2_peak_417	prom		pa4281(sbcD)	exonuclease SbcD	4789238	4793981	4792900	3.11758	290.315	FK-3-VS-input-2_peak_119	prom
pa1370	hypothetical protein	1483831	1486870	1484772	3.29636	262.696	FK-1-VS-input-2_peak_202	inside		pa4690	still frameshift hypothetical protein	5263742	5269880	5264644	3.7355	544.426	FK-2-VS-input-2_peak_469	prom		pa4690	still frameshift hypothetical protein	5264067	5269748	5264607	3.07149	276.903	FK-3-VS-input-2_peak_129	prom
pa4281(sbcD)	exonuclease SbcD	4789205	4794022	4792888	3.28573	380.962	FK-1-VS-input-2_peak_455	prom		pa5369.1	5S ribosomal RNA	6039553	6045207	6040142	3.65816	522.543	FK-2-VS-input-2_peak_530	prom
pa2246(bkdR)/pa2247(bkdA1)	transcriptional regulator BkdR/2-oxoisovalerate dehydrogenase (alpha subunit)	2472966	2473567	2473151	3.27704	456.685	FK-1-VS-input-2_peak_273	prom/prom		pa1370	hypothetical protein	1483831	1486870	1484764	3.63498	343.227	FK-2-VS-input-2_peak_150	inside
pa5369.1	5S ribosomal RNA	6039553	6045207	6040132	3.26896	390.779	FK-1-VS-input-2_peak_617	prom		pa2246/pa2247	transcriptional regulator BkdR/2-oxoisovalerate dehydrogenase (alpha subunit)	2472966	2473567	2473169	3.55286	573.058	FK-2-VS-input-2_peak_237	prom/prom
pa1414	hypothetical protein	1538450	1539265	1538908	3.10982	455.345	FK-1-VS-input-2_peak_208	overlap end		pa1414	hypothetical protein	1538450	1539265	1538893	3.4968	623.982	FK-2-VS-input-2_peak_154	overlap end
										pa1112.1/pa1113	ncRNA/probable ATP-binding/permease fusion ABC transporter	1205409	1205949	1205662	3.19098	492.139	FK-2-VS-input-2_peak_131	prom/prom
aThe slash denotes a peak sited in the potential promoter region shared by two divergently transcribed genes (and/or operons). bThe position of the summit identified by MACS2. cThe location of 101-bp sequences centered at the calculated summit of peak or subpeak. prom. = overlaping the promoter region (within 800 bp upstream of the translational start site) of the relative gene or operon; inside …

## Sheet: Sheet 8-Summary (CzcR-ChIP)
Gene(s)a	Product Nameb	Average fold enrichmentc	Typed	Replicate 1 (GSM4668046)e			Replicate 2 (GSM4668047)e			Replicate 3 (GSM4668048)e
				Fold enrichment	Score	Summit	Fold enrichment	Score	Summit	Fold enrichment	Score	Summit
pa0291(oprE)	Anaerobically-induced outer membrane porin OprE precursor	87.0141	prom.	86.2066	108436	326894	84.9035	110200	326894	89.9322	99410.7	326893
pa0958(oprD)/pa0959	Basic amino acid, basic peptide and imipenem outer membrane porin OprD precursor/hypothetical protein	80.6317	prom. /prom.	77.5185	71746	1045755	82.1268	80121.8	1045747	82.2498	67263.1	1045751
pa4209(phzM)/pa4210(phzA1)/pa4212(phzC1)	probable phenazine-specific methyltransferase/probable phenazine biosynthesis protein/phenazine biosynthesis protein PhzC	76.6599	prom. /prom. /prom.	73.6878	80214.5	4713562	77.2774	88417.7	4713562	79.0145	76244.8	4713562
pa2696	probable transcriptional regulator	67.4058	prom.	69.1567	59539.2	3050312	67.556	59850.9	3050311	65.5047	48171.1	3050310
pa0979/pa0980	conserved hypothetical protein/hypothetical protein	42.9091	prom. /prom.	39.7902	18971.2	1062606	47.8017	25198.2	1062601	41.1354	17265.3	1062595
pa4138(tyrS)/pa4139	tyrosyl-tRNA synthetase/hypothetical protein	19.4765	prom. /prom.	18.3408	12090.9	4629546	21.9111	16260.9	4629551	18.1776	10362.5	4629548
pa3280(oprO)	Pyrophosphate-specific outer membrane porin OprO precursor	18.8113	prom.	18.2509	10565.7	3674483	20.5224	13014	3674481	17.6606	8739.37	3674478
pa2042	probable transporter (membrane subunit)	19.0485	prom.	20.4958	9797.44	2233617	19.1632	9207.49	2233623	17.4866	6738.08	2233625
pa4142	probable secretion protein	13.5224	prom.	14.4898	8509.31	4632665	14.0375	8399.42	4632666	12.0401	5537.59	4632666
pa2522(czcC)/pa2523(czcR)	outer membrane protein precursor CzcC/CzcR	9.99983	prom. /prom.	10.3784	11014.4	2843474	10.5619	11746.4	2843481	9.05922	7640.25	2843479
pa3540(algD)	GDP-mannose 6-dehydrogenase AlgD	8.17801	prom.	8.2955	3086.92	3962238	8.83728	3562.17	3962238	7.40126	2199.37	3962238
pa0985(pyoS5)/pa0986	pyocin S5/conserved hypothetical protein	6.16469	prom. /prom.	5.41108	804.738	1067797	7.6243	1566.2	1067827	5.4587	712.233	1067843
pa2935/pa2936	hypothetical protein/hypothetical protein	4.23701	prom. /prom.	4.7339	1097.32	3291182	4.27661	921.403	3291182	3.70051	562.532	3291185
pa0668.2	tRNA-Ile	3.71038	prom.	3.5514	416.536	722938	4.17834	617.958	722938	3.40141	325.778	722927
pa4281(sbcD)	exonuclease SbcD	3.45854	prom.	3.28573	380.962	4792888	3.97231	610.91	4792894	3.11758	290.315	4792900
pa4690	still frameshift hypothetical protein	3.38644	prom.	3.35234	410.764	5264648	3.7355	544.426	5264644	3.07149	276.903	5264607
a,bAnotated Gene aand product name baccording to the P. aeruginosa Sequencing and Community Annotation Project (http://www.pseudomonas.com). cAverage fold enrichment. dThe location of 101-bp sequences centered at the calculated summit of peak or subpeak. prom. = overlaping the promoter region (within 800 bp upstream of the translational start site) of the relative gene or operon. eThe numbers in …
