# Supplementary material for: Genome-Wide Mapping Reveals Complex Regulatory Activities of BfmR in Pseudomonas aeruginosa
Source: Microorganisms. 2021 Feb 25;9(3):485. doi: 10.3390/microorganisms9030485 (PMC8025907; doi:10.3390/microorganisms9030485)
Supplement: Supplementary file 1 [file microorganisms-09-00485-s001.zip › microorganisms-1094669-s/Data set 2 BfmR target gene.xlsx]

## Sheet: Sheet 1
Number	Peak	Summita	Subpeakb	Positionc	Transcription unitd	Start positon of gene	Distance of summit to the start position	BfmR-binding sitee		Gene in the transcription unit	Gene name	BfmR downstream gene	Product	6h		24h		BfmR target genel
								Subpeak or peak inside an operonf	Potential BfmR-binding site upstream of an operong					log2FC	FDR	log2FC	FDR
1	pa0009/pa0010/pa0012	15029	subpeak-1(13463)	prom.	pa0009-pa0008(-)	13435	-28			pa0008	glyS	pa0008	glycyl-tRNA synthetase beta chain			-1.004	0.006	pa0008
										pa0009	glyQ	pa0009	glycyl-tRNA synthetase alpha chain			-1.522	0.005	pa0009
					pa0010(+)	13540	-77			pa0010	tag	pa0010	DNA-3-methyladenine glycosidase I
			subpeak-2(15029)	prom.	pa0012(+)	15207	-178			pa0012	PA0012	pa0012	hypothetical protein
2	pa0103	124745		prom.	pa0103(+)	124810	-65			pa0103	PA0103	pa0103	probable sulfate transporter	1.48499	0.00675698	-1.872	0	pa0103
3	pa0123	144113		prom.	pa0123(-)	143267	-846			pa0123	PA0123	pa0123	probable transcriptional regulator	1.6265	0.00126624			pa0123
4	pa0165	188789		prom.	pa0165(+)	189120	-331			pa0165	PA0165	pa0165	hypothetical protein			-2.288	0	pa0165
5	pa0187	213448		prom.	pa0187-pa0188(+)	213819	-371			pa0187	PA0187	pa0187	hypothetical protein
						213819	371			pa0188	PA0188	pa0188	hypothetical protein
6	pa0195	223698		prom.	pa0195(+)	224101	-403			pa0195	pntAA	pa0195	putative NAD(P) transhydrogenase, subunit alpha part 1
7	pa0245	277828		prom.	pa0245-pa0244(-)	277777	-51			pa0244	PA0244	pa0244	hypothetical protein
						277777	-51			pa0245	aroQ2	pa0245	3-dehydroquinate dehydratase
8	pa0291	327005		prom.	pa0291(+)	327284	-279			pa0291	oprE	pa0291	hypothetical protein
9	pa0300	339020		inside	pa0300(+)	338437	583			pa0300	spuD	pa0300	polyamine transport protein			-2.183	0	pa0300
10	pa0425	471629		prom.	pa0425-pa0427(+)	472024	-395			pa0425	mexA	pa0425	Resistance-Nodulation-Cell Division (RND) multidrug efflux membrane fusion protein MexA precursor
						472024	395			pa0426	mexB	pa0426	Resistance-Nodulation-Cell Division (RND) multidrug efflux transporter MexB			1.248	0.011	pa0426
						472024	395			pa0427	oprM	pa0427	Major intrinsic multiple antibiotic resistance efflux outer membrane protein OprM precursor			1.71	0	pa0427
11	pa0440	495552		prom.	pa0440-pa0439(-)	494721	-831			pa0439	PA0439	pa0439	probable oxidoreductase			-4.561	0	pa0439
						494721	-831			pa0440	PA0440	pa0440	probable oxidoreductase			-3.765	0	pa0440
12	pa0450/pa0451	507312		prom.	pa0450(-)	507251	-61			pa0450	PA0450	pa0450	probable phosphate transporter
				prom.	pa0451-pa0452(+)	507631	-319			pa0451	pa0451	pa0451	conserved hypothetical protein	-1.24724	0.00760932	2.905	0	pa0451
										pa0452	PA0452	pa0452	probable stomatin-like protein			1.731	0.001	pa0452
13	pa0455/pa0456	514697		prom.	pa0455(-)	514427	-270			pa0455	dbpA	pa0455	RNA helicase DbpA
				prom.	pa0456(+)	514775	-78			pa0456	PA0456	pa0456	probable cold-shock protein			-1.732	0.001	pa0456
14	pa0482/pa0483/pa0484#	544550	subpeak-1(544550)	prom.	pa0482(-)	544347	-203			pa0482	glcB	pa0482	malate synthase G
			subpeak-1(544550)/subpeak-2(545063)	prom.	pa0483-pa0484(+)	544654	-104			pa0483	PA0483	pa0483	probable acetyltransferase			-1.289	0	pa0483
										pa0484	PA0484	pa0484	conserved hypothetical protein
15	pa0574	630140		prom.	pa0574(-)	629884	-256			pa0574	pa0574	pa0574	hypothetical protein
16	pa0595	654625		inside	pa0595(-)	656527	1902			pa0595	lptD	pa0595	LPS-assembly protein LptD
17	pa0620	680078		inside	pa0620(+)	678821	1257			pa0620	pa0620	pa0620	probable bacteriophage protein	1.36644	6.43e-10			pa0620
18	pa0633	689266		prom.	pa0633-pa0635(+)	689537	-271			pa0633	pa0633	pa0633	hypothetical protein	1.48112	1.58e-06			pa0633
						689537	271			pa0634	pa0634	pa0634	hypothetical protein	1.72363	7.55e-05			pa0634
						689537	271			pa0635	pa0635	pa0635	hypothetical protein
19	pa0641	698646		inside	pa0641(+)	695082	3564			pa0641	PA0641	pa0641	probable bacteriophage protein	1.50116	1.25e-11			pa0641
20	pa0668.2#	723329	inside pa0668.1-pa0668.3 operon, upstream of pa0668.2	prom.	pa0668.1-pa0668.3(+)	723696	-367			pa0668.1	pa0668.1		16S ribosomal RNA
						723696	367			pa0668.2	pa0668.2	pa0668.2	hypothetical protein
						723696	367			pa0668.3	pa0668.3	pa0668.3	hypothetical protein
21	pa0690	749321		prom.	pa0690(+)	749957	-636			pa0690	pdtA	pa0690	phosphate depletion regulated TPS partner A, PdtA
22	pa0715	785864		prom.	pa0715(+)	785969	-105			pa0715	PA0715	pa0715	hypothetical protein
23	pa0729	797629		overlap end	pa0729(+)	797251	378			pa0729	pfiT	pa0729	Pf4 inhibition toxin, PfiT			1.126	0	pa0729
24	pa0781/pa0782	851442		prom.	pa0781(-)	851319	-123			pa0781	pa0781	pa0781	hypothetical protein
				prom.	pa0782(+)	851783	-341			pa0782	putA	pa0782	proline dehydrogenase PutA
25	pa0799	879138		prom.	pa0799(-)	878608	-530			pa0799	PA0799	pa0799	probable helicase
26	pa0805/pa0806	883295		prom.	pa0805(-)	883216	-79			pa0805	pa0805	pa0805	hypothetical protein			3.281	0	pa0805
				prom.	pa0806(+)	883777	-482			pa0806	pa0806	pa0806	hypothetical protein			1.687	0	pa0806
27	pa0872/pa0873	953691		prom.	pa0872-pa0870(-)	953407	-284			pa0870	phhC	pa0870	aromatic amino acid aminotransferase			1.983	0	pa0870
										pa0871	phhB	pa0871	pterin-4-alpha-carbinolamine dehydratase
										pa0872	phhA	pa0872	phenylalanine-4-hydroxylase			3.259	0	pa0872
				prom.	pa0873(+)	953691	0			pa0873	phhR	pa0873	transcriptional regulator PhhR
28	pa0874	955931		prom.	pa0874(-)	955722	-209			pa0874	pa0874	pa0874	hypothetical protein			1.836	0	pa0874
29	pa0892#	975613	inside pa0888-pa0893 operon, upstream of pa0892	prom.	pa0888-pa0893(+)i	975613	0			pa0888	aotJ		arginine/ornithine binding protein AotJ			1.851	0	pa0888
						975613	0			pa0889	aotQ		arginine/ornithine transport protein AotQAdd			1.299	0	pa0889
						975613	0			pa0890	aotM		arginine/ornithine transport protein AotM
						975613	0			pa0891	PA0891		hypothetical protein			1.02	0.001	pa0891
						975613	0			pa0892	aotP	pa0892	arginine/ornithine transport protein AotP			1.251	0	pa0892
						975613	0			pa0893	argR	pa0893	transcriptional regulator ArgR
30	pa0905	990980		prom.	pa0905(+)	991013	-33			pa0905	rsmA	pa0905	RsmA			2.695	0	pa0905
31	pa0956/pa0957	1043408		prom.	pa0956-pa0955(-)	1043404	-4			pa0955	pa0955	pa0955	hypothetical protein
										pa0956	proS	pa0956	prolyl-tRNA synthetase
				prom.	pa0957(+)	1043512	-104			pa0957	pa0957	pa0957	hypothetical protein
32	pa0958/pa0959	1045819		prom.	pa0958(-)	1045314	-505			pa0958	oprD	pa0958	OprD
				prom.	pa0959-pa0960(+)	1045832	-13			pa0959	PA0959	pa0959	hypothetical protein			1.676	0	pa0959
										pa0960	pa0960	pa0960	hypothetical protein
33	pa0973#	1057375	inside pa0969-pa0974 operon, upstream of pa0973	prom.	pa0969-pa0974(+)j	1057400	-25			pa0969	tolQ		TolQ protein
						1057400	25			pa0970	tolR		TolR protein			1.414	0	pa0970
						1057400	25			pa0971	tolA		TolA protein			2.466	0	pa0971
						1057400	25			pa0972	tolB		TolB protein
						1057400	25			pa0973	oprL	pa0973	Peptidoglycan associated lipoprotein OprL precursor
						1057400	25			pa0974	PA0974	pa0974	conserved hypothetical protein
34	pa0979/pa0981	1062440*		prom.	pa0979-pa0978(-)	1062369	-71			pa0978	PA0978	pa0978	conserved hypothetical protein
										pa0979	PA0979	pa0979	conserved hypothetical protein
				prom.	pa0981(+)	1062921	-481			pa0981	pa0981	pa0981	hypothetical protein
35	pa0984	1065573		prom.	pa0984(+)	1065970	-397			pa0984	PA0984	pa0984	hypothetical protein
36	pa0995/pa0996	1078170		prom.	pa0995(-)	1077904	-266			pa0995	ogt	pa0995	methylated-DNA--protein-cysteine methyltransferase
				prom.	pa0996-pa1000(+)	1078462	-292			pa0996	pqsA	pa0996	PqsA	2.7299	1.45e-06	-2.891	0	pa0996
										pa0997	pqsB	pa0997	PqsB	2.87536	1.64e-06	-2.463	0	pa0997
										pa0998	pqsC	pa0998	PqsC	2.24717	4.55e-07	-2.345	0	pa0998
										pa0999	pqsD	pa0999	PqsD	1.98586	1.78e-08	-1.964	0	pa0999
										pa1000	pqsE	pa1000	PqsE	1.86449	3.13e-07	-1.883	0	pa1000
37	pa1003/pa1004	1087329		prom.	pa1003(-)	1087095	-234			pa1003	mvfR	pa1003	PqsR			-1.956	0	pa1003
				prom.	pa1004(+)	1087843	-514			pa1004	nadA	pa1004	quinolinate synthetase A
38	pa1035/pa1036	1123941		prom.	pa1035-pa1034(-)	1123850	-91			pa1034	pa1034	pa1034	hypothetical protein
										pa1035	PA1035	pa1035	hypothetical protein
				prom.	pa1036(+)	1124165	-224			pa1036	pa1036	pa1036	hypothetical protein
39	pa1149	1243656		prom.	pa1149(-)	1243118	-538			pa1149	pa1149	pa1149	hypothetical protein
40	pa1165	1264968		prom.	pa1165(-)	1264919	-49			pa1165	pcpS	pa1165	PcpS	-1.75269	0.00275002			pa1165
41	pa1181	1279699		prom.	pa1181(+)	1279810	-111			pa1181	PA1181	pa1181	conserved hypothetical protein			1.584	0.001	pa1181
42	pa1221	1324420		prom.	pa1221-pa1216(-)	1324109	-311			pa1216	pa1216	pa1216	hypothetical protein
						1324109	-311			pa1217	PA1217	pa1217	probable 2-isopropylmalate synthase
						1324109	-311			pa1218	pa1218	pa1218	hypothetical protein
						1324109	-311			pa1219	PA1219	pa1219	hypothetical protein
						1324109	-311			pa1220	pa1220	pa1220	hypothetical protein
						1324109	-311			pa1221	PA1221	pa1221	hypothetical protein	3.42999	0.0107574	1.615	0	pa1221
43	pa1249	1355595		prom.	pa1249(+)	1355631	-36			pa1249	aprA	pa1249	AprA	1.34886	8.06e-05			pa1249
44	pa1284	1396791		prom.	pa1284(-)	1396599	-192			pa1284	PA1284	pa1284	probable acyl-CoA dehydrogenase
45	pa1288	1400642		prom.	pa1288(-)	1400505	-137			pa1288	pa1288	pa1288	probable outer membrane protein precursor			1.14	0	pa1288
46	pa1317	1427641		prom.	pa1317-pa1321(+)	1428080	-439			pa1317	cyoA	pa1317	cytochrome o ubiquinol oxidase subunit II			1.068	0.009	pa1317
						1428080	439			pa1318	cyoB	pa1318	cytochrome o ubiquinol oxidase subunit I
						1428080	439			pa1319	cyoC	pa1319	cytochrome o ubiquinol oxidase subunit III			1.706	0.003	pa1319
						1428080	439			pa1320	cyoD	pa1320	cytochrome o ubiquinol oxidase subunit IV			3.038	0	pa1320
						1428080	439			pa1321	cyoE	pa1321	cytochrome o ubiquinol oxidase protein CyoE			3.063	0	pa1321
47	pa1368	1483000*		prom.	pa1368(-)	1482758	-242			pa1368	PA1368	pa1368	hypothetical protein
48	pa1387	1507327		inside	pa1387(+)	1507164	163			pa1387	pa1387	pa1387	hypothetical protein
49	pa1502/pa1503	1632880		prom.	pa1502(-)	1632677	-203			pa1502	gcl	pa1502	glyoxylate carboligase
				prom.	pa1503(+)	1633006	-126			pa1503	pa1503	pa1503	hypothetical protein
50	pa1507	1637871		prom.	pa1507(-)	1637696	-175			pa1507	PA1507	pa1507	probable transporter
51	pa1517/pa1518	1649633		prom.	pa1517-pa1513(-)	1649555	-78			pa1513	pa1513	pa1513	hypothetical protein
										pa1514	pa1514	pa1514	hypothetical protein
										pa1515	alc	pa1515	hypothetical protein
										pa1516	pa1516	pa1516	hypothetical protein
										pa1517	pa1517	pa1517	hypothetical protein
				prom.	pa1518(+)	1649928	-295			pa1518	PA1518	pa1518	conserved hypothetical protein			1.311	0	pa1518
52	pa1519/pa1520	1652053		prom.	pa1519(-)	1651898	-155			pa1519	PA1519	pa1519	probable transporter
				prom.	pa1520(+)	1652273	-220			pa1520	PA1520	pa1520	probable transcriptional regulator
53	pa1528	1664914		prom.	pa1528(+)	1665065	-151			pa1528	zipA	pa1528	cell division protein ZipA			1.704	0	pa1528
54	pa1538/pa1539	1677464		prom.	pa1538-pa1537(-)	1677445	-19			pa1537	PA1537	pa1537	probable short-chain dehydrogenase
										pa1538	PA1538	pa1538	probable flavin-containing monooxygenase
				prom.	pa1539(+)	1677559	-95			pa1539	PA1539	pa1539	hypothetical protein
55	pa1541	1679661		prom.	pa1541-pa1540(-)	1678952	-709			pa1540	PA1540	pa1540	conserved hypothetical protein
						1678952	-709			pa1541	PA1541	pa1541	probable drug efflux transporter
56	pa1546	1684042		prom.	pa1546(-)	1683949	-93			pa1546	hemN	pa1546	oxygen-independent coproporphyrinogen III oxidase
57	pa1584#	1723307	inside pa1581-pa1584 operon, upstream of pa1584	prom.	pa1581-pa1584(+)	1723280	27			pa1581	sdhC		succinate dehydrogenase (C subunit)			-1.338	0.002	pa1581
						1723280	-27			pa1582	sdhD		succinate dehydrogenase (D subunit)
						1723280	-27			pa1583	sdhA		succinate dehydrogenase (A subunit)
						1723280	-27			pa1584	sdhB	pa1584	succinate dehydrogenase (B subunit)			1.04	0	pa1584
58	pa1617	1760612		prom.	pa1617-pa1619(+)	1760713	-101			pa1617	PA1617	pa1617	probable AMP-binding enzyme	1.07868	0.000715083			pa1617
						1760713	101			pa1618	pa1618	pa1618	conserved hypothetical protein
						1760713	101			pa1619	PA1619	pa1619	probable transcriptional regulator	-1.87062	0.000135302			pa1619
59	pa1713	1856932		prom.	pa1713(+)	1857273	-341			pa1713	exsA	pa1713	ExsA
60	pa1736	1878739		prom.	pa1736-pa1737(+)	1878980	-241			pa1736	PA1736	pa1736	probable acyl-CoA thiolase
						1878980	241			pa1737	PA1737	pa1737	probable 3-hydroxyacyl-CoA dehydrogenase
61	pa1804	1958725		prom.	pa1804(+)	1958759	-34			pa1804	hupB	pa1804	DNA-binding protein HU			2.064	0	pa1804
62	pa1817/pa1818	1974718		prom.	pa1817(-)	1974627	-91			pa1817	pa1817	pa1817	hypothetical protein
				prom.	pa1818(+)	1974821	-103			pa1818	cadA	pa1818	lysine decarboxylase
63	pa1838	1996812		prom.	pa1838-pa1837(-)	1996806	-6			pa1837	pa1837	pa1837	hypothetical protein
						1996806	-6			pa1838	cysI	pa1838	sulfite reductase
64	pa1871	2032423		prom.	pa1871(+)	2032695	-272			pa1871	lasA	pa1871	LasA			-1.984	0.001	pa1871
65	pa1958/pa1959	2142923		prom.	pa1958-pa1957(-)	2142889	-34			pa1957	pa1957	pa1957	hypothetical protein
										pa1958	PA1958	pa1958	probable transporter
				prom.	pa1959(+)	2143173	-250			pa1959	bacA	pa1959	bacitracin resistance protein
66	pa2015/pa2017	2206412		prom.	pa2015-pa2011(-)	2206353	-59			pa2011	liuE	pa2011	3-hydroxy-3-methylglutaryl-CoA lyase
										pa2012	liuD	pa2012	methylcrotonyl-CoA carboxylase, alpha-subunit (biotin-containing)
										pa2013	liuC	pa2013	putative 3-methylglutaconyl-CoA hydratase
										pa2014	liuB	pa2014	methylcrotonyl-CoA carboxylase, beta-subunit
										pa2015	liuA	pa2015	putative isovaleryl-CoA dehydrogenase
				prom.	pa2017(+)	2206999	-587			pa2017	pa2017	pa2017	hypothetical protein
67	pa2035/pa2036	2226754		prom.	pa2035(-)	2226144	-610			pa2035	PA2035	pa2035	probable decarboxylase
				prom.	pa2036(+)	2226879	-125			pa2036	PA2036	pa2036	hypothetical protein			-2.509	0.003	pa2036
68	pa2223	2447141		prom.	pa2223-pa2222(-)	2446564	-577			pa2222	pa2222	pa2222	hypothetical protein
						2446564	-577			pa2223	pa2223	pa2223	hypothetical protein
69	pa2457	2756316		prom.	pa2457(+)	2756918	-602			pa2457	pa2457	pa2457	hypothetical protein
70	pa2461	2761826		prom.	pa2461(-)	2761351	-475			pa2461	pa2461	pa2461	hypothetical protein
71	pa2522/pa2523	2843576		prom.	pa2522-pa2520(-)	2843305	-271			pa2520	czcA	pa2520	Resistance-Nodulation-Cell Division (RND) divalent metal cation efflux transporter CzcA
										pa2521	czcB	pa2521	Resistance-Nodulation-Cell Division (RND) divalent metal cation efflux membrane fusion protein CzcB precursor
										pa2522	czcC	pa2522	outer membrane protein precursor CzcC
				prom.	pa2523-pa2524(+)	2843818	-242			pa2523	czcR	pa2523	CzcR	1.93051	0.000674549			pa2523
										pa2524	czcS	pa2524	CzcS
72	pa2549	2880380		prom.	pa2549(+)	2880520	-140			pa2549	PA2549	pa2549	conserved hypothetical protein
73	pa2590/pa2592	2934047		prom.	pa2590-pa2589(-)	2933462	-585			pa2589	PA2589	pa2589	hypothetical protein	1.84953	0.00340671			pa2589
										pa2590	PA2590	pa2590	hypothetical protein	2.14924	1.11e-06			pa2590
				prom.	pa2592(+)	2934541	-494			pa2592	PA2592	pa2592	probable periplasmic spermidine/putrescine-binding protein
74	pa2621/pa2622	2965074		prom.	pa2621-pa2620(-)	2964843	-231			pa2620	clpA	pa2620	ATP-binding protease component ClpA			2.055	0	pa2620
										pa2621	clpS	pa2621	ClpS			1.663	0	pa2621
				prom.	pa2622(+)	2965201	-127			pa2622	cspD	pa2622	cold-shock protein CspD
75	pa2634	2977315		prom.	pa2634(+)	2977756	-441			pa2634	aceA	pa2634	isocitrate lyase AceA	1.59999	6.17e-11			pa2634
76	pa2637	2982457		prom.	pa2637-pa2649(+)	2982781	-324			pa2637	nuoA	pa2637	NADH dehydrogenase I chain A			-1.027	0.008	pa2637
						2982781	324			pa2638	nuoB	pa2638	NADH dehydrogenase I chain B			-1.498	0	pa2638
						2982781	324			pa2639	nuoD	pa2639	NADH dehydrogenase I chain C,D			-1.217	0	pa2639
						2982781	324			pa2640	nuoE	pa2640	NADH dehydrogenase I chain E
						2982781	324			pa2641	nuoF	pa2641	NADH dehydrogenase I chain F
						2982781	324			pa2642	nuoG	pa2642	NADH dehydrogenase I chain G			-1.071	0.004	pa2642
						2982781	324			pa2643	nuoH	pa2643	NADH dehydrogenase I chain H
						2982781	324			pa2644	nuoI	pa2644	NADH Dehydrogenase I chain I
						2982781	324			pa2645	nuoJ	pa2645	NADH dehydrogenase I chain J
						2982781	324			pa2646	nuoK	pa2646	NADH dehydrogenase I chain K
						2982781	324			pa2647	nuoL	pa2647	NADH dehydrogenase I chain L
						2982781	324			pa2648	nuoM	pa2648	NADH dehydrogenase I chain M
						2982781	324			pa2649	nuoN	pa2649	NADH dehydrogenase I chain N
77	pa2670#	3018808	inside pa2678-pa2669 operon, upstream of pa2670	prom.	pa2678-pa2669(-)	3018804	-4			pa2669	pa2669	pa2669	hypothetical protein
						3018804	-4			pa2670	pa2670	pa2670	hypothetical protein
						3018804	-4			pa2671	PA2671		hypothetical protein
						3018804	-4			pa2672	pa2672		probable type II secretion system protein
						3018804	-4			pa2673	pa2673		probable type II secretion system proteinAdd
						3018804	-4			pa2674	pa2674		probable type II secretion system protein
						3018804	-4			pa2675	PA2675		probable type II secretion system proteinAdd
						3018804	-4			pa2676	pa2676		probable type II secretion system protein
						3018804	-4			pa2677	pa2677		probable type II secretion protein
						3018804	-4			pa2678	PA2678		probable permease of ABC-2 transporter
78	pa2695	3049969		prom.	pa2695-pa2694(-)	3049154	-815			pa2694	trx2	pa2694	Trx2
						3049154	-815			pa2695	pa2695	pa2695	hypothetical protein
79	pa2698/pa2699	3051560		prom.	pa2698-pa2697(-)	3051349	-211			pa2697	pa2697	pa2697	hypothetical protein
										pa2698	pa2698	pa2698	hypothetical protein
				prom.	pa2699-pa2701(+)	3051957	-397			pa2699	PA2699	pa2699	hypothetical protein	1.93802	0.00345502			pa2699
										pa2700	opdB	pa2700	hypothetical protein
										pa2701	pa2701	pa2701	probable major facilitator superfamily (MFS) transporter
80	pa2730	3090587		downstream	pa2730(-)	3089613	974			pa2730	pa2730	pa2730	hypothetical protein			-1.051	0	pa2730
81	pa2734	3095241		inside	pa2734(-)	3096052	811			pa2734	pa2734	pa2734	hypothetical protein
82	pa2736	3099214		prom.	pa2736(-)	3098979	-235			pa2736	PA2736	pa2736	hypothetical protein			-1.761	0	pa2736
83	pa2740	3103548		prom.	pa2740-pa2738(-)	3103545	-3			pa2738	himA	pa2738	integration host factor, alpha subunit
						3103545	-3			pa2739	pheT	pa2739	phenylalanyl-tRNA synthetase, beta subunit
						3103545	-3			pa2740	pheS	pa2740	phenylalanyl-tRNA synthetase, alpha-subunit
84	pa2748/pa2749	3110771		prom.	pa2748(-)	3110525	-246			pa2748	PA2748	pa2748	probable methionine aminopeptidase
				prom.	pa2749-pa2750(+)	3110901	-130			pa2749	endA	pa2749	DNA-specific endonuclease I
										pa2750	pa2750	pa2750	hypothetical protein
85	pa2755	3116571		prom.	pa2755(+)	3116654	-83			pa2755	eco	pa2755	ecotin precursor
86	pa2759/pa2760	3119950		prom.	pa2759(-)	3119708	-242			pa2759	pa2759	pa2759	hypothetical protein			1.389	0.014	pa2759
				prom.	pa2760(+)	3120073	-123			pa2760	oprQ	pa2760	hypothetical protein			-1.224	0	pa2760
87	pa2793/pa2795	3151873	subpeak-1(3150712)	prom.	pa2793(-)	3150434	-278			pa2793	pa2793	pa2793	hypothetical protein			-1.866	0	pa2793
			subpeak-2(3151873)	prom.	pa2795(+)	3152504	-631			pa2795	dusA	pa2795	dihydrouridine synthase A
88	pa2830	3182845		prom.	pa2830(+)	3182986	-141			pa2830	htpX	pa2830	heat shock protein HtpX			2.787	0	pa2830
89	pa2840/pa2841	3195698		prom.	pa2840(-)	3195589	-109			pa2840	PA2840	pa2840	probable ATP-dependent RNA helicase	-2.70606	8.58e-13			pa2840
				prom.	pa2841(+)	3195900	-202			pa2841	PA2841	pa2841	probable enoyl-CoA hydratase/isomerase
90	pa2850	3203983		prom.	pa2850(+)	3203998	-15			pa2850	ohr	pa2850	organic hydroperoxide resistance protein			2.109	0	pa2850
91	pa2930	3285471		prom.	pa2930(+)	3285687	-216			pa2930	PA2930	pa2930	probable transcriptional regulator			1.251	0	pa2930
92	pa2931/pa2932	3287256		prom.	pa2931(-)	3287214	-42			pa2931	cifR	pa2931	CifR			2.444	0	pa2931
				prom.	pa2932-pa2934(+)	3287340	-84			pa2932	morB	pa2932	morphinone reductase
										pa2933	PA2933	pa2933	probable major facilitator superfamily (MFS) transporter
										pa2934	cif	pa2934	CFTR inhibitory factor, Cif
93	pa2938/pa2939	3293920		prom.	pa2938(-)	3293781	-139			pa2938	PA2938	pa2938	probable transporter
				prom.	pa2939(+)	3294282	-362			pa2939	PA2939	pa2939	probable aminopeptidase	1.01413	0.00525676			pa2939
94	pa2940	3297198		prom.	pa2940(-)	3297118	-80			pa2940	PA2940	pa2940	probable acyl-CoA thiolase
95	pa2986#	3345841	inside pa2988-pa2986 operon, upstream of pa2986	prom.	pa2988-pa2986(-)	3345100	-741			pa2986	lolC	pa2986	lipoprotein localization protein LolC			4.52	0	pa2986
						3345100	-741			pa2987	lolD		lipoprotein localization protein LolD			3.297	0	pa2987
						3345100	-741			pa2988	lolE		lipoprotein localization protein LolE			3.733	0	pa2988
96	pa3000	3359367		prom.	pa3000(-)	3359167	-200			pa3000	aroP1	pa3000	aromatic amino acid transport protein AroP1
97	pa3001/pa3002	3360754		prom.	pa3001(-)	3360654	-100			pa3001	PA3001	pa3001	probable glyceraldehyde-3-phosphate dehydrogenase
				prom.	pa3002-pa3003(+)	3360875	-121			pa3002	mfd	pa3002	transcription-repair coupling protein Mfd
										pa3003	pa3003	pa3003	hypothetical protein
98	pa3011	3373092		prom.	pa3011(-)	3372706	-386			pa3011	topA	pa3011	DNA topoisomerase I			1.016	0.002	pa3011
99	pa3014/pa3015	3377010		prom.	pa3014-pa3013(-)	3376607	-403			pa3013	faoB	pa3013	fatty-acid oxidation complex beta-subunit			1.63	0	pa3013
										pa3014	faoA	pa3014	fatty-acid oxidation complex alpha-subunit
				prom.	pa3015(+)	3377035	-25			pa3015	pa3015	pa3015	hypothetical protein
100	pa3031.1	3395183		prom.	pa3031.1(+)	3395190	-7			pa3031.1	pa3031.1	pa3031.1	hypothetical protein
101	pa3048/pa3049	3413914		prom.	pa3048(-)	3413940	26			pa3048	PA3048	pa3048	conserved hypothetical protein			1.241	0.003	pa3048
				prom.	pa3049(+)	3414401	-487			pa3049	rmf	pa3049	ribosome modulation factor	1.65777	0.000652482			pa3049
102	pa3089a	3468699		inside	pa3089a(-)	3468950	251			pa3089a	pa3089a	pa3089a	1-aminocyclopropane-1-carboxylate deaminase
103	pa3115	3498439		prom.	pa3115-pa3113(-)	3498205	-234			pa3113	trpF	pa3113	N-(5'phosphoribosyl)anthranilate (PRA) isomerase
						3498205	-234			pa3114	truA	pa3114	tRNA-pseudouridine synthase I
						3498205	-234			pa3115	fimV	pa3115	Motility protein FimV
104	pa3153	3537208		inside	pa3153(-)	3537811	603			pa3153	wzx	pa3153	O-antigen translocase
105	pa3185	3575764		prom.	pa3185(-)	3575697	-67			pa3185	PA3185	pa3185	hypothetical protein
106	pa3190	3581743		prom.	pa3190(-)	3581646	-97			pa3190	pa3190	pa3190	probable binding protein component of ABC sugar transporter			-4.35	0	pa3190
107	pa3266	3653647		prom.	pa3266(+)	3653667	-20			pa3266	capB	pa3266	cold acclimation protein B	-1.26923	0.00218598	-2.532	0.013	pa3266
108	pa3279	3672773		prom.	pa3279(-)	3672549	-224			pa3279	oprP	pa3279	OprP
109	pa3286/pa3287	3679769		prom.	pa3286-pa3285(-)	3679386	-383			pa3285	pa3285	pa3285	hypothetical protein
										pa3286	pa3286	pa3286	hypothetical protein
				prom.	pa3287(+)	3679946	-177			pa3287	PA3287	pa3287	conserved hypothetical protein
110	pa3294/pa3295/pa3296	3688813	subpeak-1(3688813)	prom.	pa3294-pa3292(-)	3688650	-163			pa3292	pa3292	pa3292	hypothetical protein
										pa3293	pa3293	pa3293	hypothetical protein
										pa3294	vgrG4a	pa3294	hypothetical protein
			subpeak-2(3689450)	prom.	pa3295(-)	3689316	-134			pa3295	PA3295	pa3295	probable HIT family protein
				prom.	pa3296(+)	3689521	-71			pa3296	phoA	pa3296	alkaline phosphatase
111	pa3299	3697530		prom.	pa3299-pa3298(-)	3697199	-331			pa3298	pa3298	pa3298	hypothetical protein
						3697199	-331			pa3299	fadD1	pa3299	long-chain-fatty-acid--CoA ligase
112	pa3390/pa3389	3794156		prom.	pa3390(-)	3794117	-39			pa3390	pa3390	pa3390	probable ring-cleaving dioxygenase
				prom.	pa3389(+)	3794178	-22			pa3389	pa3389	pa3389	hypothetical protein
113	pa3486	3900073		prom.	pa3486-pa3487(+)	3900233	-160			pa3486	vgrG4b	pa3486	VgrG4b
						3900233	160			pa3487	tle5	pa3487	Tle5	1.22401	3.95e-06			pa3487
114	pa3533	3952435		prom.	pa3533(-)	3952387	-48			pa3533	grxD	pa3533	GrxD
115	pa3601/pa3602	4036051		prom.	pa3601-pa3600(-)	4036021	-30			pa3600	PA3600	pa3600	conserved hypothetical protein			4.593	0	pa3600
										pa3601	PA3601	pa3601	conserved hypothetical protein			2.981	0	pa3601
				prom.	pa3602(+)	4036265	-214			pa3602	PA3602	pa3602	conserved hypothetical protein			-1.222	0.003	pa3602
116	pa3621.1	4057847		prom.	pa3621.1(-)	4057658	-189			pa3621.1	rsmZ	pa3621.1	regulatory RNA RsmZ
117	pa3677/pa3678	4120457		prom.	pa3677-pa3676(-)	4120373	-84			pa3676	mexK	pa3676	MexK			1.871	0	pa3676
										pa3677	mexJ	pa3677	MexJ			2.06	0	pa3677
				prom.	pa3678(+)	4120469	-12			pa3678	mexL	pa3678	MexL
118	pa3712/pa3713	4157772		prom.	pa3712(-)	4157821	49			pa3712	pa3712	pa3712	hypothetical protein			1.729	0	pa3712
				prom.	pa3713(+)	4158143	-371			pa3713	spdH	pa3713	spermidine dehydrogenase, SpdH
119	pa3720/pa3721	4166383		prom.	pa3720-pa3719(-)	4166313	-70			pa3719	armR	pa3719	antirepressor for MexR, ArmR
										pa3720	PA3720	PA3720	hypothetical protein
				prom.	pa3721(+)	4166518	-135			pa3721	nalC	pa3721	NalC			-2.493	0	pa3721
120	pa3822#	4279355	inside pa3824-pa3820 operon, upstream of pa3822	prom.	pa3824-pa3820(-)	4279345	-10			pa3820	secF	pa3820	secretion protein SecF
						4279345	-10			pa3821	secD	pa3821	secretion protein SecD
						4279345	-10			pa3822	pa3822	pa3822	conserved hypothetical protein			1.136	0.002	pa3822
						4279345	-10			pa3823	tgt		queuine tRNA-ribosyltransferase
						4279345	-10			pa3824	queA		S-adenosylmethionine:trna ribosyltransferase-isomerase	-1.32787	4.4e-09			pa3824
121	pa3833#h	4290881	inside pa3831-pa3833 operon, upstream of pa3833	prom.	pa3831-pa3833(+)	4290867	14			pa3831	pepA		leucine aminopeptidase
						4290867	-14			pa3832	holC		DNA polymerase III, chi subunit
						4290867	-14			pa3833	pa3833	pa3833	hypothetical protein
122	pa3836	4297219		prom.	pa3836-pa3838(+)	4297250	-31			pa3836	pa3836	pa3836	hypothetical protein
						4297250	31			pa3837	PA3837	pa3837	probable permease of ABC transporter
						4297250	31			pa3838	PA3838	pa3838	probable ATP-binding component of ABC transporter
123	pa3865.1	4327426		inside	pa3865.1(-)	4327697	271			pa3865.1	PA3865.1	pa3865.1	pyocin S4 immunity protein
124	pa3867	4329887		prom.	pa3867(+)	4330321	-434			pa3867	PA3867	pa3867	probable DNA invertase
125	pa3894/pa3895	4363191		prom.	pa3894-pa3893(-)	4362984	-207			pa3893	PA3893	pa3893	conserved hypothetical protein			1.626	0	pa3893
										pa3894	PA3894	pa3894	probable outer membrane protein precursor			2.184	0	pa3894
				prom.	pa3895(+)	4363230	-39			pa3895	PA3895	pa3895	probable transcriptional regulator
126	pa4067	4544593		prom.	pa4067(+)	4544607	-14			pa4067	oprG	pa4067	Outer membrane protein OprG precursor	-1.58737	2.3e-05	-1.35	0.001	pa4067
127	pa4101	4584937		prom.	pa4101-pa4102(+)	4585149	-212			pa4101	bfmR	pa4101	BfmR	15.4553	3.41e-253	5.517	0	pa4101
						4585149	212			pa4102	bfmS	PA4102	BfmS
128	pa4103	4587221		prom.	pa4103-pa4104(+)	4587320	-99			pa4103	PA4103	PA4103	hypothetical protein	7.68149	6.73e-29	5.565	0	PA4103
						4587320	99			pa4104	PA4104	PA4104	conserved hypothetical protein	8.84071	3.3e-28	7.521	0	PA4104
129	pa4107/pa4108	4591058		prom.	pa4107-pa4105(-)	4590863	-195			pa4105	PA4105	PA4105	hypothetical protein	7.6697	1.4e-59	9.281	0	PA4105
										pa4106	PA4106	PA4106	conserved hypothetical protein	8.35171	6.68e-40	9.197	0	PA4106
										pa4107	efhP	PA4107	EfhP	13.46	3.23e-65	12.222	0	PA4107
				prom.	pa4108(+)	4591187	-129			pa4108	PA4108	pa4108	cyclic di-GMP phosphodiesterase			1.099	0.001	pa4108
130	pa4167/pa4168	4663754		prom.	pa4167(-)	4663511	-243			pa4167	PA4167	pa4167	probable oxidoreductase
				prom.	pa4168(+)	4663854	-100			pa4168	fpvB	pa4168	second ferric pyoverdine receptor FpvB
131	pa4209/pa4210/pa4212#	4713058	subpeak-1(4713058)	prom.	pa4209(-)	4713099	41			pa4209	phzM	pa4209	probable phenazine-specific methyltransferase			-1.332	0.002	pa4209
			subpeak-1/subpeak-2(4714823)(probable pa4212 promoter)	prom.	pa4210-pa4216(+)	4713796	-738			pa4210	phzA1	pa4210	probable phenazine biosynthesis protein
										pa4211	phzB1	pa4211	probable phenazine biosynthesis protein
										pa4212	phzC1	pa4212	phenazine biosynthesis protein PhzC	-3.50758	0.00180249			pa4212
										pa4213	phzD1	pa4213	phenazine biosynthesis protein PhzD
										pa4214	phzE1	pa4214	phenazine biosynthesis protein PhzE
										pa4215	phzF1	pa4215	probable phenazine biosynthesis protein
										pa4216	phzG1	pa4216	probable pyridoxamine 5'-phosphate oxidase	-1.77639	0.00821478			pa4216
132	pa4239#	4756067	inside pa4241-pa4237 operon, upstream of pa4239	prom.	pa4241-pa4237(-)	4756067	0			pa4237	rplQ	pa4237	50S ribosomal protein L17			1.654	0	pa4237
						4756067	0			pa4238	rpoA	pa4238	DNA-directed RNA polymerase alpha chain
						4756067	0			pa4239	rpsD	pa4239	30S ribosomal protein S4
						4756067	0			pa4240	rpsK		30S ribosomal protein S11
						4756067	0			pa4241	rpsM		30S ribosomal protein S13
133	pa4249	4760890*		prom.	pa4249-pa4242(-)	4760872	-18			pa4242	rpmJ	pa4242	50S ribosomal protein L36
						4760872	-6571			pa4243	secY	pa4243	secretion protein SecY
						4760872	-6571			pa4244	rplO	pa4244	50S ribosomal protein L15
						4760872	-6571			pa4245	rpmD	pa4245	50S ribosomal protein L30
						4760872	-6571			pa4246	rpsE	pa4246	30S ribosomal protein S5
						4760872	-6571			pa4247	rplR	pa4247	50S ribosomal protein L18
						4760872	-6571			pa4248	rplF	pa4248	50S ribosomal protein L6
						4760872	-6571			pa4249	rpsH	pa4249	30S ribosomal protein S8			-1.26	0.004	pa4249
134	pa4263	4767445		prom.	pa4263-pa4260(-)	4767260	-185			pa4260	rplB	pa4260	50S ribosomal protein L2
						4767260	-185			pa4261	rplW	pa4261	50S ribosomal protein L23
						4767260	-185			pa4262	rplD	pa4262	50S ribosomal protein L4
						4767260	-185			pa4263	rplC	pa4263	50S ribosomal protein L3			-1.018	0.007	pa4263
135	pa4268	4772154		prom.	pa4268(-)	4772127	-27			pa4268	rpsL	pa4268	30S ribosomal protein S12
136	pa4269#	4776882	inside pa4270-pa4269 operon, upstream of pa4269	prom.	pa4270-pa4269(-)	4776478	-404			pa4269	rpoC	pa4269	DNA-directed RNA polymerase beta* chain
						4776478	-404			pa4270	rpoB		DNA-directed RNA polymerase beta chain
137	pa4272/pa4277h	4782191	subpeak-1(4782191)	prom.	pa4272(-)	4781786	-405			pa4272	rplJ	pa4272	50S ribosomal protein L10
			subpeak-2(4785662)	prom.	pa4277(-)	4785509	-153			pa4277	tufB	pa4277	elongation factor Tu
138	pa4281	4793900*		prom.	pa4281-pa4282(+)	4794404	-504			pa4281	sbcD	pa4281	exonuclease SbcD
						4794404	1905			pa4282	pa4282	pa4282	probable exonuclease
139	pa4297	4821444		inside	pa4297(-)	4823055	1611			pa4297	tadG	pa4297	TadG
140	pa4349/pa4350	4878671		prom.	pa4349-pa4345(-)	4878587	-84			pa4345	pa4345	pa4345	hypothetical protein	1.01614	6.99e-05	2.786	0	pa4345
										pa4346	pa4346	pa4346	hypothetical protein			2.084	0	pa4346
										pa4347	pa4347	pa4347	hypothetical protein
										pa4348	pa4348	pa4348	conserved hypothetical protein			-1.777	0.012	pa4348
										pa4349	PA4349	pa4349	hypothetical protein	-1.97551	0.00153157			pa4349
				prom.	pa4350-pa4351(+)	4878790	-119			pa4350	olsB	pa4350	OlsB
										pa4351	olsA	pa4351	OlsA	-1.52773	1.37e-06			pa4351
141	pa4407#	4940521	inside pa4421-pa4407 operon,upstream of pa4407	prom.	pa4421-pa4407(-)k	4940484	-37			pa4407	ftsZ	pa4407	cell division protein FtsZ			2.505	0	pa4407
						4940484	-37			pa4408	ftsA		cell division protein FtsA			2.813	0	pa4408
						4940484	-37			pa4409	ftsQ		cell division protein FtsQ			2.534	0	pa4409
						4940484	-37			pa4410	ddlB		D-alanine--D-alanine ligase			2.917	0	pa4410
						4940484	-37			pa4411	murC		UDP-N-acetylmuramate--alanine ligase			2.703	0	pa4411
						4940484	-37			pa4412	murG		UDP-N-acetylglucosamine--N-acetylmuramyl-(pentapeptide) pyrophosphoryl-undecaprenol N-acetylglucosamine transferase			2.664	0	pa4412
						4940484	-37			pa4413	ftsW		cell division protein FtsW			3.068	0	pa4413
						4940484	-37			pa4414	murD		UDP-N-acetylmuramoylalanine--D-glutamate ligase			2.964	0	pa4414
						4940484	-37			pa4415	mraY		phospho-N-acetylmuramoyl-pentapeptide-transferase			2.845	0	pa4415
						4940484	-37			pa4416	murF		UDP-N-acetylmuramoylalanyl-D-glutamyl-2, 6-diaminopimelate--D-alanyl-D-alanyl ligase			2.769	0	pa4416
						4940484	-37			pa4417	murE		UDP-N-acetylmuramoylalanyl-D-glutamate-2, 6-diaminopimelate ligase	-1.11718	9.39e-06	2.825	0	pa4417
						4940484	-37			pa4418	ftsI		penicillin-binding protein 3			3.394	0	pa4418
						4940484	-37			pa4419	ftsL		cell division protein FtsL			2.257	0	pa4419
						4940484	-37			pa4420	PA4420		conserved hypothetical protein			2.966	0	pa4420
						4940484	-37			pa4421	PA4421		conserved hypothetical protein			2.796	0	pa4421
142	pa4431/pa4432/pa4433/pa4434#	4965568	subpeak-1(4964987)	prom.	pa4431-pa4427(-)	4964859	-128			pa4427	sspB	pa4427	stringent starvation protein B
										pa4428	sspA	pa4428	stringent starvation protein A
										pa4429	PA4429	pa4429	probable cytochrome c1 precursor
										pa4430	PA4430	pa4430	probable cytochrome b
										pa4431	PA4431	pa4431	probable iron-sulfur protein			-1.118	0.001	pa4431
			subpeak-2(4965568)(inside pa4433-pa4432 operon, upstream of pa4432 )/subpeak-3(4966062) (probable pa4433 promoter) （想办法都显示出来）	prom.	pa4433-pa4432(-)	4965944	-376			pa4432	rpsI	pa4432	30S ribosomal protein S9
										pa4433	rplM	pa4433	50S ribosomal protein L13
			subpeak-3(4966062)	prom.	pa4434(+)	4966190	-128			pa4434	PA4434	pa4434	probable oxidoreductase
143	pa4456/pa4457	4989174		prom.	pa4456-pa4452(-)	4988891	-283			pa4452	pa4452	pa4452	conserved hypothetical protein			3.468	0	pa4452
										pa4453	pa4453	pa4453	conserved hypothetical protein			2.83	0	pa4453
										pa4454	PA4454	pa4454	conserved hypothetical protein			2.273	0	pa4454
										pa4455	PA4455	pa4455	probable permease of ABC transporter			2.525	0	pa4455
										pa4456	PA4456	pa4456	probable ATP-binding component of ABC transporter			2.244	0	pa4456
				prom.	pa4457-pa4461(+)	4989305	-131			pa4457	PA4457	pa4457	arabinose-5-phosphate isomerase KdsD
										pa4458	PA4458	pa4458	conserved hypothetical protein
										pa4459	lptC	pa4459	Lipopolysaccharide export system protein LptC
										pa4460	lptH	pa4460	LptH
										pa4461	lptB	pa4461	Lipopolysaccharide export system ATP-binding protein LptB
144	pa4463/pa4466#	4995913	subpeak-1(4994125)(inside pa4462-pa4466 operon, upstream of pa4463)/subpeak-2(4995913)(inside pa4462-pa4466 operon, upstream of pa4466)	prom.	pa4462-pa4466(+)	4994441	-316			pa4462	rpoN		RNA polymerase sigma-54 factor
										pa4463	PA4463	pa4463	conserved hypothetical protein
										pa4464	ptsN	pa4464	nitrogen regulatory IIA protein
										pa4465	PA4465	pa4465	conserved hypothetical protein			1.092	0.005	pa4465
										pa4466	pa4466	pa4466	probable phosphoryl carrier protein			1.66	0	pa4466
145	pa4514/pa4515	5056044		prom.	pa4514(-)	5055877	-167			pa4514	PA4514	pa4514	probable outer membrane receptor for iron transport
				prom.	pa4515-pa4516(+)	5056095	-51			pa4515	PA4515	pa4515	conserved hypothetical protein
										pa4516	PA4516	pa4516	hypothetical protein			1.363	0	pa4516
146	pa4554	5101077		inside	pa4554(+)	5100683	394			pa4554	pilY1	pa4554	type 4 fimbrial biogenesis protein PilY1
147	pa4566/pa4568/pa4569	5116649	subpeak-1(5115937)	prom.	pa4566-pa4564(-)	5115890	-47			pa4564		pa4564	conserved hypothetical protein
										pa4565	proB	pa4565	glutamate 5-kinase
										pa4566	obg	pa4566	GTP-binding protein Obg
			subpeak-2(5116649)	prom.	pa4568-pa4567(-)	5116624	-25			pa4567	rpmA	pa4567	50S ribosomal protein L27
										pa4568	rplU	pa4568	50S ribosomal protein L21	-1.14008	0.000348613			pa4568
				prom.	pa4569(+)	5116865	-216			pa4569	ispB	pa4569	octaprenyl-diphosphate synthase
148	pa4598#	5154530	inside pa4599-pa4597 operon, upstream of pa4598	prom.	pa4599-pa4597(-)	5154209	-321			pa4597	oprJ	pa4597	Multidrug efflux outer membrane protein OprJ precursor
						5154209	-321			pa4598	mexD	pa4598	Resistance-Nodulation-Cell Division (RND) multidrug efflux transporter MexD
						5154209	-321			pa4599	mexC		Resistance-Nodulation-Cell Division (RND) multidrug efflux membrane fusion protein MexC precursor
149	pa4656/pa4657/pa4658	5224831	subpeak-1(5224831)	prom.	pa4656-pa4655(-)	5224476	-355			pa4655	hemH	pa4655	ferrochelatase	-1.32073	1.07e-07	1.237	0	pa4655
										pa4656	PA4656	pa4656	conserved hypothetical protein	-1.69077	4.62e-13	1.856	0	pa4656
				prom.	pa4657(+)	5224890	-59			pa4657	PA4657	pa4657	hypothetical protein			2.312	0	pa4657
			subpeak-2(5225937)	prom.	pa4658-pa4660(+)	5226026	-89			pa4658	pa4658	pa4658	hypothetical protein	-2.90715	1.12e-28	1.809	0	pa4658
										pa4659	PA4659	pa4659	probable transcriptional regulator	-3.17199	2.32e-27	1.221	0.009	pa4659
										pa4660	phr	pa4660	deoxyribodipyrimidine photolyase	-2.58853	2.49e-19	1.086	0.003	pa4660
150	pa4674.1/pa4675	5242910		prom.	pa4674.1(-)	5242849	-61			pa4674.1	higB	pa4674.1	hypothetical protein
				prom.	pa4675(+)	5243178	-268			pa4675	chtA	pa4675	ChtA
151	pa4687	5257668		prom.	pa4687-pa4688(+)	5257696	-28			pa4687	hitA	pa4687	ferric iron-binding periplasmic protein HitA
						5257696	28			pa4688	hitB	pa4688	iron (III)-transport system permease HitB
152	pa4689	5262868		prom.	pa4689(-)	5262649	-219			pa4689	pa4689	pa4689	hypothetical protein
153	pa4726.11	5308447		prom.	pa4726.11(+)	5308587	-140			pa4726.11	crcZ	pa4726.11	hypothetical protein	1.60931	9.37e-09	-2.843	0	pa4726.11
154	pa4937	5541586		prom.	pa4937-pa4936(-)	5541410	-176			pa4936	pa4936	pa4936	hypothetical protein
						5541410	-176			pa4937	rnr	pa4937	hypothetical protein
155	pa4998	5615351		prom.	pa4998-pa4999(+)	5615652	-301			pa4998	pa4998	pa4998	conserved hypothetical protein
						5615652	301			pa4999	waaL	pa4999	O-antigen ligase, WaaL
156	pa5014/pa5015	5636003		prom.	pa5014-pa5006(-)	5635874	-129			pa5006	PA5006	pa5006	putative kinase			1.353	0	pa5006
										pa5007	wapG	pa5007	WapG			1.61	0	pa5007
										pa5008	wapP	pa5008	WapP			1.005	0.006	pa5008
										pa5009	waaP	pa5009	lipopolysaccharide kinase WaaP	-1.05037	9.34e-06			pa5009
										pa5010	waaG	pa5010	UDP-glucose:(heptosyl) LPS alpha 1,3-glucosyltransferase WaaG			1.638	0	pa5010
										pa5011	waaC	pa5011	heptosyltransferase I			1.588	0	pa5011
										pa5012	waaF	pa5012	heptosyltransferase II
										pa5013	ilvE	pa5013	branched-chain amino acid transferase
										pa5014	glnE	pa5014	glutamate-ammonia-ligase adenylyltransferase
				prom.	pa5015(+)	5636156	-153			pa5015	aceE	pa5015	pyruvate dehydrogenase
157	pa5033	5663659		prom.	pa5033(+)	5663889	-230			pa5033	PA5033	pa5033	hypothetical protein	1.18065	0.00146118			pa5033
158	pa5036	5672239		prom.	pa5036-pa5035(-)	5672141	-98			pa5035	gltD	pa5035	glutamate synthase small chain
						5672141	-98			pa5036	gltB	pa5036	glutamate synthase large chain precursor			-1.111	0	pa5036
159	pa5078	5718799		prom.	pa5078-pa5077(-)	5718425	-374			pa5077	opgH	pa5077	OpgH			2.282	0	pa5077
						5718425	-374			pa5078	opgG	pa5078	OpgG			2.194	0	pa5078
160	pa5080/pa5081	5720271		prom.	pa5080-pa5079(-)	5720287	16			pa5079	PA5079	pa5079	conserved hypothetical protein			-1.066	0.005	pa5079
										pa5080	PA5080	pa5080	prolyl aminopeptidase
				prom.	pa5081(+)	5720469	-198			pa5081	PA5081	pa5081	hypothetical protein
161	pa5105/pa5106	5749420		prom.	pa5105-pa5104(-)	5749352	-68			pa5104	pa5104	pa5104	conserved hypothetical protein			2.196	0	pa5104
										pa5105	hutC	pa5105	histidine utilization repressor HutC			2.101	0	pa5105
				prom.	pa5106(+)	5749453	-33			pa5106	PA5106	pa5106	conserved hypothetical protein			1.713	0	pa5106
162	pa5255	5917215		inside	pa5255(-)	5917400	185			pa5255	algQ	pa5255	Alginate regulatory protein AlgQ
163	pa5275/pa5277#	5941496	inside pa5276-pa5281 operon, 5' of pa5277	prom.	pa5275(-)	5941336	-160			pa5275	PA5275	pa5275	conserved hypothetical protein			1.014	0.001	pa5275
				prom.	pa5276-pa5281(+)	5941487	9			pa5276	lppL		Lipopeptide LppL precursor
										pa5277	lysA	pa5277	diaminopimelate decarboxylase
										pa5278	dapF	pa5278	diaminopimelate epimerase
										pa5279	pa5279	pa5279	conserved hypothetical protein
										pa5280	sss	pa5280	site-specific recombinase Sss
										pa5281	PA5281	pa5281	probable hydrolase
164	pa5299	5969371		prom.	pa5299(-)	5969145	-226			pa5299	pa5299	pa5299	hypothetical protein			2.149	0	pa5299
165	pa5348	6017452		prom.	pa5348(-)	6017422	-30			pa5348	PA5348	pa5348	probable DNA-binding protein			-1.58	0	pa5348
166	pa5359/pa5360	6026724		prom.	pa5359(-)	6026674	-50			pa5359	PA5359	pa5359	hypothetical protein
				prom.	pa5360-pa5361(+)	6026779	-55			pa5360	phoB	pa5360	two-component response regulator PhoB	1.14234	3.85e-06			pa5360
										pa5361	phoR	pa5361	two-component sensor PhoR
167	pa5369.4#	6043509	inside pa5369.5-pa5369.3 operon, upstream of pa5369.4	prom.	pa5369.5-pa5369.3(-)	6043143	-366			pa5369.3	pa5369.3	pa5369.3	hypothetical protein
						6043143	-366			pa5369.4	pa5369.4	pa5369.4	hypothetical protein
						6043143	-366			pa5369.5	pa5369.5		16S ribosomal RNA
168	pa5398#	6075427	inside pa5397-pa5399 operon, upstream of pa5398	prom.	pa5397-pa5399(+)	6075880	-453			pa5397	PA5397		hypothetical protein
						6075880	453			pa5398	dgcA	pa5398	DgcA, Dimethylglycine catabolism
						6075880	453			pa5399	dgcB	pa5399	DgcB, Dimethylglycine catabolism
169	pa5421	6101872		prom.	pa5421(+)	6101884	-12			pa5421	fdhA	pa5421	glutathione-independent formaldehyde dehydrogenase
170	pa5438/pa5439	6122081		prom.	pa5438(-)	6122053	-28			pa5438	PA5438	pa5438	probable transcriptional regulator			1.518	0	pa5438
				prom.	pa5439-pa5440(+)	6122139	-58			pa5439	PA5439	pa5439	probable glucose-6-phosphate dehydrogenase			1.794	0	pa5439
										pa5440	PA5440	pa5440	probable peptidase
171	pa5446	6135546		prom.	pa5446(+)	6135709	-163			pa5446	pa5446	pa5446	hypothetical protein			5.072	0	pa5446
172	pa5475	6165965		prom.	pa5475(-)	6165977	12			pa5475	PA5475	pa5475	hypothetical protein
173	pa5476/pa5477	6167496		prom.	pa5476(-)	6167409	-87			pa5476	citA	pa5476	citrate transporter			-1.434	0.003	pa5476
				prom.	pa5477(+)	6167783	-287			pa5477	pa5477	pa5477	hypothetical protein
174	pa5565	6259516		prom.	pa5565-pa5562(-)	6259197	-319			pa5562	spoOJ	pa5562	chromosome partitioning protein Spo0J
						6259197	-319			pa5563	soj	pa5563	chromosome partitioning protein Soj
						6259197	-319			pa5564	gidB	pa5564	glucose inhibited division protein B
						6259197	-319			pa5565	gidA	pa5565	glucose-inhibited division protein A
aSummit determined by MACS2 according to the CHIP-seq data of either the LPM-6h (Replicate 1) or the LPM-24h (Replicate 1, in italic characters) sample (except * in the colume). bNumber in bracket indicates the summit of the subpeak identified visually with the Integrated Genome Viewer (IGV). cThe location of 101-bp sequences centered at the calculated summit of peak or subpeak. prom. = overlapin…

## Sheet: Sheet 2
>60	14
41~60	2
21~40	2
1~20	4
-19~-0	16
-39~-20	20
-59~-40	11
-79~-60	12
-99~-80	14
-119~-100	10
-139~-120	16
-159~-140	7
-179~-160	9
-199~-180	5
-219~-200	12
-239~-220	9
-259~-240	8
-279~-260	8
-299~-280	5
-319~-300	5
-339~-320	4
-359~-340	3
-379~-360	7
-399~-380	5
-419~-400	4
-439~-420	2
-459~-440	2
-479~-460	1
-499~-480	4
-519~-500	3
-539~-520	2
-559~-540	0
-579~-560	1
-599~-580	2
-619~-600	2
-639~-620	2
-659~-640	0
-679~-660	0
-699~-680	0
-719~-700	1
-739~-720	1
-759~-740	1
-779~-760	0
-799~-780	0
-819~-800	1
-839~-820	1
-869~-840	1
