# Supplementary material for: Genome-Wide Mapping Reveals Complex Regulatory Activities of BfmR in Pseudomonas aeruginosa
Source: Microorganisms. 2021 Feb 25;9(3):485. doi: 10.3390/microorganisms9030485 (PMC8025907; doi:10.3390/microorganisms9030485)
Supplement: Supplementary file 1 [file microorganisms-09-00485-s001.zip › microorganisms-1094669-s/Data set 3 RNA-seq.xlsx]

## Sheet: Notes
Group	Log2FC (Log2 Fold change)
ΔbfmS vs ΔbfmRS	ΔbfmS/ΔbfmRS
Samples: ΔbfmS and ΔbfmRS
Raw data: BioProject accession number PRJNA504928; BioSample accession numbers: SAMN10408230, SAMN10408231
Genes with |log2FC| ≥1 and a false discovery rate (FDR) ≤ 0.01 were considered as differentially-expressed genes (DEGs).

## Sheet: Sheet 1 BfmR-activated genes
Gene locus	Gene name	log2FC	FDR	Product
pa4107	efhP	12.2224	0	hypothetical protein
pa4105	pa4105	9.28056	1.34736e-185	hypothetical protein
pa4106	pa4106	9.19668	6.91335e-148	hypothetical protein
pa4357	pa4357	7.84179	1.36445e-99	hypothetical protein
pa4773	speD2	7.68404	7.19416e-122	S-adenosylmethionine decarboxylase
pa4104	pa4104	7.52076	9.22723e-128	hypothetical protein
pa3556	arnT	7.38167	5.56675e-124	4-amino-4-deoxy-L-arabinose transferase
pa4774	speE2	7.29397	5.23602e-111	spermidine synthase
pa3554	arnA	7.29083	3.49588e-75	bifunctional UDP-glucuronic acid decarboxylase/UDP-4-amino-4-deoxy-L-arabinose formyltransferase
pa3557	arnE	7.25658	1.44575e-73	4-amino-4-deoxy-L-arabinose-phospho-UDP flippase
pa4782	pa4782	7.21585	1.39946e-105	MULTISPECIES: hypothetical protein
pa3552	arnB	7.06247	2.73299e-94	UDP-4-amino-4-deoxy-L-arabinose-oxoglutarate aminotransferase
pa3553	arnC	6.98503	3.08042e-98	MULTISPECIES: UDP phosphate 4-deoxy-4-formamido-L-arabinose transferase
pa3558	arnF	6.93965	5.85303e-63	4-amino-4-deoxy-L-arabinose-phospho-UDP flippase subunit F
pa3559	pa3559	6.93831	7.93783e-76	UDP-glucose 6-dehydrogenase
pa4358	feoB	6.9032	3.29475e-89	iron transporter
pa3555	arnD	6.87259	5.19079e-105	MULTISPECIES: 4-deoxy-4-formamido-L-arabinose-phospho-UDP deformylase
pa3205	pa3205	6.83357	6.55521e-69	MULTISPECIES: putative periplasmic inhibitor/zinc-resistance associated protein
pa1178	oprH	6.62316	4.60283e-38	MULTISPECIES: membrane protein
pa4100	pa4100	6.60623	5.48068e-193	dehydrogenase
pa4356	xenB	6.5993	2.08087e-68	xenobiotic reductase
pa0737	pa0737	6.56031	1.92179e-55	hypothetical protein
pa0736a	pa0736a	6.38022	9.5132e-92	hypothetical protein
pa3819	pa3819	6.29188	3.11428e-120	outer membrane lipoprotein
pa4776	pmrA	6.18159	3.44016e-64	MULTISPECIES: transcriptional regulator
pa4777	pmrB	6.14964	1.23712e-56	ATPase
pa1343	pa1343	6.10111	1.51325e-34	MULTISPECIES: hypothetical protein
pa0212	mdcE	6.09905	5.35439e-83	MULTISPECIES: malonate decarboxylase subunit gamma
pa4775	pa4775	6.07529	1.04974e-49	hypothetical protein
pa1471	pa1471	5.86518	1.28959e-70	hypothetical protein
pa1559	pa1559	5.85384	9.43988e-75	Uncharacterized protein PAE221_02814
pa1592	pa1592	5.85289	2.76585e-53	hypothetical protein
pa0762	algU	5.84089	4.51261e-65	MULTISPECIES: RNA polymerase sigma factor AlgU
pa4359	pa4359	5.8246	1.1595e-80	MULTISPECIES: iron transporter
pa2826	pa2826	5.82257	1.59254e-26	MULTISPECIES: putative glutathione peroxidase
pa1179	phoP	5.69742	1.1723e-34	MULTISPECIES: transcriptional regulator
pa0211	mdcD	5.69314	6.67817e-66	malonate decarboxylase subunit beta
pa3126	ibpA	5.61607	8.08125e-30	MULTISPECIES: heat shock protein IbpA
pa1180	phoQ	5.61234	1.38012e-55	histidine kinase
pa2825	ospR	5.58303	2.00301e-43	MULTISPECIES: MarR family transcriptional regulator
pa0763	mucA	5.5769	3.87538e-39	RNA polymerase sigma-H factor AlgU
pa4103	pa4103	5.56461	3.54534e-83	membrane protein
pa4101	bfmR	5.51669	8.63018e-77	MULTISPECIES: chemotaxis protein CheY
pa0833	pa0833	5.44269	3.06449e-45	cell envelope biogenesis protein OmpA
pa0209	pa0209	5.43642	1.302e-44	triphosphoribosyl-dephospho-CoA synthase
pa0213	pa0213	5.40451	6.55521e-69	phosphoribosyl-dephospho-CoA transferase [Pseudomonas aeruginosa ATCC 14886]
pa3584	glpD	5.38666	6.9451e-27	MULTISPECIES: glycerol-3-phosphate dehydrogenase
pa5053	hslV	5.37945	7.39075e-68	RecName: Full=ATP-dependent protease subunit HslV [Pseudomonas aeruginosa PA7]
pa3963a	pa3963a	5.33463	2.89451e-51	hypothetical protein
pa4876	osmE	5.31406	3.71137e-43	MULTISPECIES: transcriptional regulator
pa4542	clpB	5.30181	1.94544e-66	protein disaggregation chaperone
pa4738	pa4738	5.29131	1.50962e-26	Chain A, Nmr Structure Of P. Aeruginosa Protein Pa4738: Northeast Structural Genomics Consortium Target Pap2
pa0764	mucB	5.22153	5.23035e-68	sigma factor AlgU regulatory protein MucB
pa0738	pa0738	5.17394	5.04296e-77	MULTISPECIES: hypothetical protein
pa5446	pa5446	5.07167	5.88829e-51	MULTISPECIES: hypothetical protein
pa3691	pa3691	5.06554	3.16178e-64	chromosome segregation ATPase
pa4159	fepB	5.05258	5.25187e-67	antibiotic ABC transporter substrate-binding protein
pa0739	pa0739	4.99558	9.51968e-71	MULTISPECIES: LysR family transcriptional regulator
pa3692	lptF	4.96633	3.73473e-55	outer membrane protein OmpA
pa0208	mdcA	4.9493	3.9543e-31	malonate decarboxylase subunit alpha
pa4739	pa4739	4.94398	1.69212e-24	hypothetical protein
pa4761	dnaK	4.87742	2.92649e-21	MULTISPECIES: chaperone protein DnaK
pa5054	hslU	4.81911	2.50868e-35	MULTISPECIES: ATP-dependent protease
pa3206	cpxS	4.78021	9.77783e-55	histidine kinase
pa4385	groEL	4.77623	4.25051e-27	molecular chaperone GroEL, partial
pa0214	pa0214	4.7636	1.88027e-37	acyl transferase
pa4160	fepD	4.74119	3.66386e-57	ABC transporter permease
pa2146	pa2146	4.72633	8.12815e-36	MULTISPECIES: hypothetical protein
pa1323	pa1323	4.72533	3.15631e-69	MULTISPECIES: hypothetical protein
pa0779	asrA	4.72499	3.81825e-48	MULTISPECIES: Lon protease
pa4762	grpE	4.71647	1.5635e-30	MULTISPECIES: co-chaperone GrpE
pa4386	groES	4.68846	1.24367e-28	MULTISPECIES: molecular chaperone GroES
pa3963	pa3963	4.66561	1.75645e-61	ferrous iron transporter
pa1324	pa1324	4.6376	5.78795e-63	hypothetical protein
pa0210	mdcC	4.63625	9.99074e-28	MULTISPECIES: malonate decarboxylase subunit delta
pa4760	dnaJ	4.61303	3.44358e-34	molecular chaperone DnaJ
pa3600	pa3600	4.59267	9.30454e-06	MULTISPECIES: 50S ribosomal protein L36
pa0160	pa0160	4.5864	2.98489e-42	hypothetical protein
pa5182	pa5182	4.5699	3.19724e-56	hypothetical protein G039_0324840 [Pseudomonas aeruginosa VRFPA01]
pa3962	pa3962	4.55504	2.24881e-55	MULTISPECIES: hypothetical protein
pa4158	fepC	4.54664	2.04564e-54	MULTISPECIES: ABC transporter
pa2986	lolC	4.5203	1.45963e-65	multidrug ABC transporter substrate-binding protein
pa4355	pyeM	4.44141	4.69171e-62	arabinose transporter permease
pa1596	htpG	4.42801	4.3865e-28	heat shock protein 90
pa0460	pa0460	4.4273	1.06592e-24	hypothetical protein
pa2562	pa2562	4.36308	7.32111e-17	hypothetical protein
pa2166	pa2166	4.35632	7.92625e-24	MULTISPECIES: hypothetical protein
pa5481	pa5481	4.3343	5.51117e-17	hypothetical protein
pa5212	pa5212	4.33058	7.24146e-19	MULTISPECIES: ribonucleotide reductase
pa4099	pa4099	4.32066	9.02803e-39	porin
pa2046	pa2046	4.30838	3.68823e-54	hypothetical protein
pa2143	pa2143	4.23783	6.46464e-30	MULTISPECIES: hypothetical protein
pa0355	pfpI	4.21554	6.35297e-52	MULTISPECIES: glutamine amidotransferase
pa2176	pa2176	4.19949	5.33986e-42	MULTISPECIES: hypothetical protein
pa0920	pa0920	4.1767	1.044e-36	hypothetical protein
pa2021	pa2021	4.16635	6.65576e-39	MULTISPECIES: hypothetical protein
pa0843	pa0843	4.12951	3.52488e-29	phospholipase C
pa4467	pa4467	4.12587	1.71023e-14	heavy-metal transporter
pa5482	pa5482	4.12525	4.30612e-11	hypothetical protein
pa4394	pa4394	4.11565	3.30201e-34	mechanosensitive ion channel protein MscS
pa2485	pa2485	4.10171	7.2863e-38	hypothetical protein
pa2658	pa2658	4.08842	1.20571e-39	MULTISPECIES: peptidase
pa4155	pa4155	4.07712	3.17991e-51	monooxygenase
pa4759	dapB	4.0687	1.13659e-49	dihydrodipicolinate reductase
pa2478	pa2478	4.05407	3.88618e-47	thiol:disulfide interchange protein
pa1344	pa1344	4.05038	4.2859e-12	oxidoreductase
pa1852	pa1852	4.03537	2.44429e-32	MULTISPECIES: hypothetical protein
pa1625	pa1625	4.02672	8.81912e-44	MULTISPECIES: hypothetical protein
pa5183	pa5183	4.01427	2.49888e-47	hypothetical protein
pa3031	pa3031	4.01331	1.24908e-38	lipoprotein
pa1052a	pa1052a	4.00769	2.11069e-30	MULTISPECIES: hypothetical protein
pa3207	pa3207	4.00676	2.50776e-54	hypothetical protein
pa4877	pa4877	4.00131	6.82404e-43	MULTISPECIES: termination factor Rho
pa3952	pa3952	4.00034	3.82779e-20	ABC transporter substrate-binding protein
pa0919	pa0919	3.99613	7.11578e-27	hypothetical protein Q005_03533 [Pseudomonas aeruginosa X24509]
pa4468	sodM	3.96751	9.91078e-12	MULTISPECIES: superoxide dismutase
pa0830	pa0830	3.95574	1.66887e-47	metal-dependent hydrolase
pa1111	pa1111	3.95336	3.71904e-37	MULTISPECIES: hypothetical protein
pa2777	pa2777	3.9405	2.65532e-47	hypothetical protein O1O_22249 [Pseudomonas aeruginosa MPAO1/P1]
pa1053	pa1053	3.932	1.92093e-27	MULTISPECIES: membrane protein
pa3560	fruA	3.92214	4.32761e-41	PTS system fructose-specific IIBC component
pa1414	pa1414	3.90432	4.33802e-16	hypothetical protein
pa2433	pa2433	3.89094	3.79303e-28	MULTISPECIES: hypothetical protein
pa2167	pa2167	3.87486	1.07564e-52	MULTISPECIES: hypothetical protein
pa0059	osmC	3.87218	1.66919e-27	peroxiredoxin
pa4469	pa4469	3.86664	4.87559e-17	MULTISPECIES: hypothetical protein
pa5424	pa5424	3.7989	3.77084e-09	transglycosylase-associated protein [Pseudomonas sp. M1]
pa2023	galU	3.79829	1.42266e-47	MULTISPECIES: UTP--glucose-1-phosphate uridylyltransferase
pa4156	fvbA	3.79272	2.04041e-45	iron ABC transporter substrate-binding protein
pa2754	pa2754	3.77362	5.49531e-45	membrane protein, partial
pa0530	pa0530	3.74192	5.2139e-32	MULTISPECIES: acetylornithine aminotransferase
pa2988	lolE	3.73271	2.39007e-22	MULTISPECIES: multidrug ABC transporter substrate-binding protein
pa0215	pa0215	3.73016	4.6236e-28	MULTISPECIES: malonate transporter
pa4470	fumC1	3.72468	4.34645e-08	fumarate hydratase
pa1331	pa1331	3.69965	1.90748e-28	hypothetical protein, partial
pa2561	ctpH	3.69891	1.9002e-29	methyl-accepting chemotaxis protein
pa0276	pa0276	3.68584	8.42733e-21	MULTISPECIES: membrane protein
pa5435	pa5435	3.6614	7.28535e-38	MULTISPECIES: pyruvate carboxylase
pa4570	pa4570	3.65755	0.000325957	MULTISPECIES: hypothetical protein
pa0060	pa0060	3.63785	1.67421e-24	MULTISPECIES: hypothetical protein
pa1797a	pa1797a	3.63287	1.89529e-32	hypothetical protein
pa2414	pa2414	3.6295	3.4338e-37	sorbosone dehydrogenase
pa4766	pa4766	3.60454	1.36631e-31	MULTISPECIES: protein RnfH
pa2024	pa2024	3.59702	2.68596e-21	MULTISPECIES: hypothetical protein
pa0766	mucD	3.58541	7.70884e-38	serine peptidase
pa0329	pa0329	3.57984	2.05646e-10	hypothetical protein
pa1115	pa1115	3.57663	1.21088e-15	hypothetical protein
pa4387	pa4387	3.56898	1.6324e-44	FxsA protein
pa2657	bqsR	3.56761	6.33636e-27	MULTISPECIES: transcriptional regulator
pa2528	muxA	3.5663	2.47391e-31	multidrug transporter
pa2896	sbrI	3.54325	7.24686e-24	RNA polymerase sigma factor [Pseudomonas aeruginosa BWHPSA037]
pa2415	pa2415	3.52562	2.95796e-23	hypothetical protein
pa5297	poxB	3.51728	1.35603e-26	MULTISPECIES: pyruvate dehydrogenase
pa2747	pa2747	3.47775	4.8419e-22	MULTISPECIES: hypothetical protein
pa4452	pa4452	3.46794	1.02701e-19	anti-sigma factor antagonist
pa5436	pa5436	3.46409	1.00544e-22	pyruvate carboxylase subunit A
pa4010	pa4010	3.46279	1.87603e-39	MULTISPECIES: 3-methyladenine DNA glycosylase
pa1747	pa1747	3.4593	1.4891e-19	hypothetical protein, partial
pa0490	pa0490	3.44192	4.53848e-31	MULTISPECIES: MFS transporter
pa3733a	pa3733a	3.43796	3.57253e-39	hypothetical protein
pa2693	pa2693	3.43613	4.02442e-20	MULTISPECIES: VdlD
pa2659	pa2659	3.42744	7.33677e-15	hypothetical protein
pa4161	fepG	3.40931	8.07095e-32	ferric enterobactin transporter FepG
pa2168	pa2168	3.39511	4.52697e-23	MULTISPECIES: permease
pa4418	ftsI	3.39364	9.19556e-34	cell division protein
pa3581	glpF	3.38895	3.10053e-32	glycerol uptake facilitator GlpF
pa1797	pa1797	3.38828	2.72951e-37	beta-lactamase, partial
pa3460	pa3460	3.3734	9.91912e-38	GNAT family acetyltransferase
pa1114	pa1114	3.3727	5.59376e-21	MULTISPECIES: hypothetical protein
pa0536	pa0536	3.3642	1.08798e-38	dehydrogenase, partial
pa0529	pa0529	3.34194	1.70822e-23	sulfurase
pa2751	pa2751	3.34067	1.00315e-34	ribonuclease BN
pa3575	pa3575	3.2998	2.73498e-36	cytochrome B561
pa1561	aer	3.29839	2.24785e-12	chemotaxis protein
pa2987	lolD	3.29743	1.51325e-34	ABC transporter ATP-binding protein
pa4639	pa4639	3.28312	5.95236e-13	MULTISPECIES: hypothetical protein
pa0805	pa0805	3.28144	3.38859e-32	hypothetical protein PSPA7_4713 [Pseudomonas aeruginosa PA7]
pa5518	pa5518	3.2631	6.94446e-37	sodium:proton antiporter
pa0872	phhA	3.25948	1.66877e-16	MULTISPECIES: phenylalanine 4-monooxygenase
pa0216	pa0216	3.24009	6.46464e-30	malonate transporter MadM
pa5483	algB	3.23123	3.73942e-24	MULTISPECIES: chemotaxis protein CheY
pa0327	pa0327	3.18838	1.6023e-19	DNA-binding protein
pa2159	pa2159	3.17275	7.70086e-12	MULTISPECIES: inosine-5&apos;-monophosphate dehydrogenase
pa3459	pa3459	3.15966	6.9836e-32	asparagine synthase
pa0672	hemO	3.13247	2.69459e-08	heme oxygenase
pa2526	muxC	3.11454	4.11097e-34	efflux transporter
pa2476	dsbG	3.09626	2.63515e-20	dihydroneopterin aldolase
pa1170	pa1170	3.09357	5.78617e-25	MULTISPECIES: membrane protein
pa2020	mexZ	3.08197	2.13104e-25	transcriptional regulator
pa3042	pa3042	3.07678	3.43948e-16	hypothetical protein
pa4413	ftsW	3.06786	1.17709e-24	cell division protein FtsW [Pseudomonas aeruginosa VRFPA07]
pa1321	cyoE	3.06336	3.86413e-21	protoheme IX farnesyltransferase
pa1300	hxuI	3.0423	1.488e-07	RNA polymerase sigma factor
pa1320	cyoD	3.03812	2.96448e-06	cytochrome C oxidase
pa1415	pa1415	3.03516	1.12634e-12	beta-lactamase
pa4471	pa4471	3.02339	0.000749467	FagA protein
pa0543	pa0543	3.01903	1.96059e-13	polyhydroxybutyrate depolymerase [Pseudomonas otitidis]
pa0531	pa0531	2.98155	5.19419e-17	MULTISPECIES: glutamine amidotransferase
pa3601	pa3601	2.98125	2.64806e-19	MULTISPECIES: 50S ribosomal protein L31
pa4420	pa4420	2.96551	3.22382e-27	MULTISPECIES: 16S rRNA methyltransferase
pa4414	murD	2.9638	4.54882e-28	UDP-N-acetylmuramoyl-L-alanyl-D-glutamate synthetase
pa0765	mucC	2.96286	8.68623e-25	alginate regulatory protein
pa4896	pa4896	2.94983	2.50565e-10	RNA polymerase sigma factor
pa4315	mvaT	2.94719	5.82016e-15	MULTISPECIES: H-NS histone
pa5498	znuA	2.94698	5.5406e-23	ABC transporter substrate-binding protein
pa4098	pa4098	2.94433	5.40801e-27	MULTISPECIES: 2-deoxy-D-gluconate 3-dehydrogenase
pa0537	pa0537	2.94023	3.13108e-31	LemA family protein [Pseudomonas aeruginosa HB15]
pa4410	ddlB	2.91727	1.4187e-24	MULTISPECIES: D-alanine--D-alanine ligase
pa0451	pa0451	2.90539	2.58502e-08	peptidase
pa1635	kdpC	2.90193	1.01111e-11	MULTISPECIES: ATPase
pa1545	pa1545	2.9009	8.09778e-08	hypothetical protein
pa1345	pa1345	2.89599	4.46348e-14	glutathione synthase [Pseudomonas aeruginosa C23]
pa4011	pa4011	2.86381	3.49884e-31	phosphoesterase
pa4415	mraY	2.84505	1.16566e-19	MULTISPECIES: phospho-N-acetylmuramoyl-pentapeptide-transferase
pa5111	gloA3	2.84159	1.08415e-23	MULTISPECIES: lactoylglutathione lyase
pa5499	zur	2.84142	4.93082e-24	MULTISPECIES: Fur family transcriptional regulator
pa3598	pa3598	2.83835	1.5998e-17	hypothetical protein
pa4453	pa4453	2.82987	1.10158e-22	MULTISPECIES: toluene tolerance protein
pa4417	murE	2.82496	3.85064e-26	UDP-N-acetylmuramoylalanyl-D-glutamate--2,6-diaminopimelate ligase
pa0014	pa0014	2.82076	8.81327e-12	hypothetical protein PA18A_1024 [Pseudomonas aeruginosa 18A]
pa4881	pa4881	2.81358	6.12461e-13	hypothetical protein D480_0219130
pa4408	ftsA	2.813	1.02572e-29	MULTISPECIES: cell division protein FtsA
pa3788	pa3788	2.80868	6.02141e-15	hypothetical protein
pa2506	pa2506	2.8079	1.47956e-12	hypothetical protein
pa0039	pa0039	2.80073	2.58408e-07	hypothetical protein P38_6208 [Pseudomonas aeruginosa MH38]
pa4421	pa4421	2.79554	4.55234e-16	conserved hypothetical protein [Pseudomonas aeruginosa PA7]
pa2830	htpX	2.78661	4.09508e-15	heat shock protein HtpX
pa4345	pa4345	2.78633	5.2256e-28	hypothetical protein
pa0320	carO	2.78155	1.07801e-18	MULTISPECIES: hypothetical protein
pa4936	pa4936	2.77679	4.90548e-25	MULTISPECIES: 23S rRNA (guanosine-2&apos;-O-)-methyltransferase
pa4416	murF	2.76903	3.16658e-23	UDP-N-acetylmuramoyl-tripeptide--D-alanyl-D-alanine ligase
pa3899	fecI	2.74007	3.67657e-14	MULTISPECIES: RNA polymerase sigma factor
pa1774	crfX	2.73304	2.53365e-10	CrfX protein
pa2687	pfeS	2.73122	3.26607e-16	sensor protein pfeS
pa3892	pa3892	2.72401	6.66124e-14	membrane protein
pa1889	pa1889	2.71638	1.91595e-26	hypothetical protein
pa1301	hxuR	2.71019	5.89539e-08	iron dicitrate transport regulator FecR
pa4377	pa4377	2.70934	4.85752e-18	MULTISPECIES: hypothetical protein
pa3582	glpK	2.70866	6.36372e-13	glycerol kinase
pa2746a	pa2746a	2.70553	1.50148e-21	MULTISPECIES: hypothetical protein
pa4411	murC	2.70333	4.77246e-20	UDP-N-acetylmuramate:L-alanine ligase MurC
pa1289	pa1289	2.6948	9.27282e-08	MULTISPECIES: hypothetical protein
pa0905	rsmA	2.69451	7.57686e-08	MULTISPECIES: carbon storage regulator
pa1591	pa1591	2.69331	4.29695e-14	membrane protein
pa4154	pa4154	2.6813	2.11593e-11	SH3 domain-containing protein
pa2134	pa2134	2.67603	5.36437e-07	Uncharacterized protein PAE221_01700
pa3208	pa3208	2.67573	5.94591e-27	MULTISPECIES: oxidoreductase
pa2686	pfeR	2.67382	2.32011e-09	transcriptional regulator
pa3041	pa3041	2.67319	6.41763e-11	membrane protein
pa0538	dsbB	2.66642	7.77469e-17	hypothetical protein PAMH19_0593
pa4412	murG	2.66412	1.39808e-23	UDP-N-acetylglucosamine-N-acetylmuramyl-(pentapeptide) pyrophosphoryl-undecaprenol N-acetylglucosamine transferase [Pseudomonas aeruginosa MH38]
pa3407	hasAp	2.66053	1.46088e-07	MULTISPECIES: heme acquisition protein HasAp
pa4661	pagL	2.65582	4.92112e-13	aldehyde dehydrogenase
pa5423	pa5423	2.65558	4.59986e-20	lipoprotein, partial
pa3209	pa3209	2.64733	6.22357e-10	MULTISPECIES: ferredoxin
pa2477	pa2477	2.64317	5.75722e-17	thiol:disulfide interchange protein
pa5365	phoU	2.62887	7.95275e-06	MULTISPECIES: transcriptional regulator
pa1324.1	P9	2.6251	0.00240698	P9
pa2754a	pa2754a	2.62214	6.14901e-23	MULTISPECIES: hypothetical protein
pa2416	treA	2.61524	1.28094e-17	periplasmic trehalase
pa1139	pa1139	2.6112	1.68547e-24	hypothetical protein [Pseudomonas sp. 2_1_26]
pa1299	pa1299	2.60893	2.75022e-08	MULTISPECIES: hypothetical protein
pa0603	agtA	2.59309	1.91542e-27	MULTISPECIES: spermidine/putrescine ABC transporter ATP-binding protein
pa4513	pa4513	2.59244	1.46668e-24	flavodoxin
pa3023	pa3023	2.58608	1.47582e-11	lipid kinase
pa0838	pa0838	2.58492	2.20363e-11	glutathione peroxidase
pa5323	argB	2.57743	1.8668e-24	MULTISPECIES: acetylglutamate kinase
pa2895	sbrR	2.56965	2.09985e-15	hypothetical protein
pa4937	rnr	2.5643	2.19063e-17	ribonuclease R
pa3762	pa3762	2.56337	6.66596e-12	MULTISPECIES: NIF3 1
pa4205	mexG	2.55632	1.31137e-13	MULTISPECIES: putative membrane protein
pa5531	tonB1	2.55603	8.24416e-09	TonB protein [Pseudomonas aeruginosa NCGM2.S1]
pa1753	pa1753	2.53775	1.27101e-13	MULTISPECIES: universal stress protein A
pa0149	pa0149	2.53717	6.29246e-13	RNA polymerase subunit sigma-24
pa4409	ftsQ	2.53437	1.38549e-20	MULTISPECIES: cell division protein FtsQ
pa1680	pa1680	2.52972	1.96406e-10	hypothetical protein
pa1911	femR	2.52613	4.33624e-08	MULTISPECIES: iron dicitrate transporter FecR
pa4455	pa4455	2.52538	9.67667e-19	MULTISPECIES: ABC transporter permease
pa2148	pa2148	2.52424	2.18889e-09	methyltransferase
pa4206	mexH	2.52154	7.35766e-14	RND transporter MFP subunit
pa1096	pa1096	2.5126	2.35388e-10	MULTISPECIES: flagellar assembly protein FliT
pa3786	pa3786	2.51064	1.63629e-16	hypothetical protein PAMH19_1294
pa2358	pa2358	2.5087	1.01111e-11	hypothetical protein
pa4311	pa4311	2.50821	2.85331e-05	MULTISPECIES: glycoside hydrolase
pa3418	ldh	2.50723	1.1404e-05	MULTISPECIES: amino acid dehydrogenase
pa4407	ftsZ	2.50504	8.61448e-16	peptidase M23
pa3580	pa3580	2.50117	3.80118e-17	hypothetical protein
pa0449	pa0449	2.49944	1.99457e-22	hypothetical protein
pa2525	opmB	2.4957	5.54505e-15	MULTISPECIES: RND transporter
pa0125	pa0125	2.49378	1.13048e-05	hypothetical protein PAK_00343 [Pseudomonas aeruginosa PAK]
pa2853	oprI	2.49181	1.84675e-05	Major outer membrane lipoprotein [Pseudomonas caeni]
pa4922	azu	2.48861	2.44146e-07	azurin
pa0567	pa0567	2.48393	1.8275e-13	MULTISPECIES: hypothetical protein
pa2244	pslN	2.48289	1.1375e-14	DNA topoisomerase
pa1775	cmpX	2.47785	2.58273e-10	cytoplasmic membrane protein
pa4716	pa4716	2.47545	3.26607e-16	hypothetical protein
pa2173a	pa2173a	2.47195	0.000132136	MULTISPECIES: hypothetical protein
pa1796.4	pa1796.4	2.47085	0.000153254	tRNA-His
pa0376	rpoH	2.46639	6.25265e-15	MULTISPECIES: RNA polymerase sigma 70
pa0971	tolA	2.46613	2.93413e-15	TolA protein
pa3370	pa3370	2.4645	1.9059e-05	MULTISPECIES: hypothetical protein
pa4674	pa4674	2.4625	8.50162e-09	MULTISPECIES: XRE family transcriptional regulator
pa3900	fecR	2.45912	1.31774e-15	transmembrane sensor
pa3260	pa3260	2.45393	2.25692e-12	MULTISPECIES: Cro/Cl family transcriptional regulator
pa2931	cifR	2.44418	3.26568e-14	MULTISPECIES: TetR family transcriptional regulator
pa4157	pa4157	2.43757	1.4661e-19	putative transcriptional regulator
pa1243	pa1243	2.43582	8.63e-23	chemotaxis protein CheY
pa4879	pa4879	2.43315	8.19152e-10	hypothetical protein
pa2815	pa2815	2.43118	1.04216e-06	acyl-CoA dehydrogenase
pa4390	pa4390	2.42957	7.88155e-16	hypothetical protein
pa0658	pa0658	2.42932	1.14264e-17	MULTISPECIES: short-chain dehydrogenase
pa3270	pa3270	2.42825	1.58447e-20	N-acetyltransferase GCN5
pa4842	pa4842	2.42746	5.64597e-19	MULTISPECIES: hypothetical protein
pa2118a	pa2118a	2.42716	8.06442e-05	MULTISPECIES: hypothetical protein
pa2434	pa2434	2.42696	3.30077e-12	hypothetical protein
pa0062	pa0062	2.41978	1.19995e-08	hypothetical protein
pa1912	femI	2.41419	1.39366e-07	MULTISPECIES: RNA polymerase sigma factor
pa2501	pa2501	2.40748	5.02012e-06	MULTISPECIES: hypothetical protein
pa3951	pa3951	2.3986	1.69504e-16	hypothetical protein PLES 10241, partial
pa2656	bqsS	2.39352	2.01971e-16	two-component system sensor
pa4204	ppgL	2.39269	1.60881e-10	periplasmic gluconolactonase, PpgL
pa1870	pa1870	2.38446	9.00823e-15	MULTISPECIES: hypothetical protein
pa0038	pa0038	2.38287	0.000143984	MULTISPECIES: hypothetical protein
pa2274	pa2274	2.38115	3.46938e-05	MULTISPECIES: hypothetical protein
pa4207	mexI	2.37967	1.1375e-14	acriflavine resistance protein B
pa2468	foxI	2.37203	2.24506e-05	RNA polymerase sigma factor
pa0788	pa0788	2.36141	3.44503e-06	glycosyl transferase family 51
pa3040	pa3040	2.34961	9.59969e-09	membrane protein, partial
pa5108	pa5108	2.34835	3.77254e-07	MULTISPECIES: hypothetical protein
pa2175	pa2175	2.34238	2.67464e-17	MULTISPECIES: hypothetical protein
pa5546	pa5546	2.33758	1.55585e-05	cyclopropane-fatty-acyl-phospholipid synthase
pa1634	kdpB	2.33758	3.76656e-16	MULTISPECIES: potassium-transporting ATPase subunit B
pa3259	pa3259	2.33666	4.67528e-13	hypothetical protein
pa0462	pa0462	2.33238	4.04841e-09	hypothetical protein
pa1407	pa1407	2.33119	3.89416e-11	methyltransferase
pa2169	pa2169	2.3263	3.07451e-07	aldehyde dehydrogenase
pa1290	pa1290	2.32394	1.2478e-09	TetR family transcriptional regulator
pa2173	pa2173	2.31809	7.07565e-05	hypothetical protein
pa5333	pa5333	2.31734	1.38406e-12	hypothetical protein
pa4218	ampP	2.31259	1.38913e-09	hypothetical protein, partial
pa4657	pa4657	2.31213	1.04216e-06	FAD-dependent oxidoreductase
pa5484	kinB	2.31116	7.66767e-15	histidine kinase
pa2604	pa2604	2.29558	8.4119e-07	MULTISPECIES: HflBKC-binding inner membrane protein
pa4737	pa4737	2.29289	6.54193e-10	hypothetical protein P38_5302 [Pseudomonas aeruginosa MH38]
pa2824	sagS	2.29036	5.22459e-19	histidine kinase
pa3785	pa3785	2.28872	5.73846e-05	MULTISPECIES: membrane protein
pa0134	pa0134	2.28672	4.16306e-16	guanine deaminase
pa2190	pa2190	2.28628	1.21452e-08	hypothetical protein Q042_00245 [Pseudomonas aeruginosa BWHPSA037]
pa3369	pa3369	2.2847	1.33707e-05	hypothetical protein
pa5077	opgH	2.28236	3.26621e-12	MULTISPECIES: glucosyltransferase
pa5207	pa5207	2.27768	1.52441e-17	MULTISPECIES: phosphate permease
pa3599	pa3599	2.27355	2.27411e-17	LuxR family transcriptional regulator
pa4454	pa4454	2.27325	3.98327e-12	MULTISPECIES: organic solvent ABC transporter substrate-binding protein
pa5174	fabY	2.27084	2.4815e-13	MULTISPECIES: beta-ketoacyl synthase
pa3273	pa3273	2.26793	6.62126e-10	hypothetical protein
pa1408	pa1408	2.26761	1.02794e-08	mechanosensitive ion channel protein MscS
pa4785	pa4785	2.2629	2.28158e-14	MULTISPECIES: acetyl-CoA acetyltransferase
pa1081	flgF	2.26189	5.12655e-05	MULTISPECIES: flagellar basal body rod protein FlgF
pa0150	pa0150	2.26158	6.98566e-10	transmembrane sensor [Pseudomonas aeruginosa BWHPSA018]
pa4171	pa4171	2.25759	2.05222e-06	glutamine amidotransferase
pa4419	ftsL	2.25716	9.46222e-05	MULTISPECIES: cell division protein FtsL
pa3579	pa3579	2.25267	1.15342e-15	glycerol kinase
pa1423	bdlA	2.25226	1.70851e-08	pili assembly chaperone
pa2150	pa2150	2.25041	3.02233e-09	DNA repair protein
pa5055	pa5055	2.24962	2.0081e-14	MULTISPECIES: 1-(5-phosphoribosyl)-5-[(5-phosphoribosylamino)methylideneamino] imidazole-4-carboxamide isomerase
pa1474	pa1474	2.24628	1.16933e-06	flagellar hook-length control protein FliK
pa2158	pa2158	2.24448	6.13924e-08	alcohol dehydrogenase
pa4456	pa4456	2.24378	6.45318e-18	MULTISPECIES: organic solvent ABC transporter ATP-binding protein
pa1333	pa1333	2.24307	4.05789e-07	hypothetical protein
pa4220	pa4220	2.23929	0.00713656	putative protein PA4219
pa3431	pa3431	2.23349	2.12989e-10	hypothetical protein
pa4692	pa4692	2.23232	2.01585e-12	sulfoxide reductase catalytic subunit YedY
pa4847	accB	2.23074	1.19487e-08	acetyl-CoA carboxylase, biotin carboxyl carrier protein
pa4063	pa4063	2.22316	1.55342e-07	zinc-binding protein
pa0905.2	pa0905.2	2.21699	4.98879e-12	hypothetical protein t2718 [Salmonella enterica subsp. enterica serovar Typhi str. Ty2]
pa5473	pa5473	2.21437	4.76231e-07	membrane protein
pa4354	pa4354	2.21382	2.29257e-06	ArsR family transcriptional regulator
pa3526	pa3526	2.20673	9.43285e-05	membrane protein
pa3809	fdx2	2.20368	4.57286e-12	MULTISPECIES: 2Fe-2S ferredoxin
pa1608	pa1608	2.2002	1.057e-13	methyl-accepting chemotaxis protein
pa5104	pa5104	2.19584	5.87236e-09	hypothetical protein
pa4309	pctA	2.19554	1.43739e-08	chemotaxis protein
pa5078	opgG	2.19446	9.43208e-11	MULTISPECIES: glucan biosynthesis protein D
pa5107	blc	2.19065	3.7023e-09	MULTISPECIES: lipocalin
pa2486	pa2486	2.18535	7.13239e-07	MULTISPECIES: hypothetical protein
pa2654	tlpQ	2.18511	2.34873e-06	MULTISPECIES: methyl-accepting chemotaxis protein
pa3894	pa3894	2.18422	5.48066e-10	outer membrane protein [Pseudomonas aeruginosa CF614]
pa4230	pchB	2.17777	0.00103606	isochorismate-pyruvate lyase
pa3784	pa3784	2.1722	5.59662e-05	MULTISPECIES: hypothetical protein
pa3228	pa3228	2.16921	1.24864e-18	multidrug ABC transporter ATP-binding protein
pa4746.2	pa4746.2	2.16835	1.45423e-05	tRNA-Leu
pa4767	pa4767	2.16729	2.57953e-12	MULTISPECIES: ribosome association toxin RatA
pa1942	pa1942	2.16039	1.50398e-10	hypothetical protein
pa5209	pa5209	2.1554	1.35031e-07	adenylate cyclase
pa4803	pa4803	2.15485	3.43878e-16	MULTISPECIES: Putative methyltransferase
pa5486	pa5486	2.1546	2.26224e-15	membrane protein
pa2435	pa2435	2.15404	6.0402e-11	cadmium ABC transporter ATPase
pa2741	rplT	2.15236	3.61636e-08	MULTISPECIES: 50S ribosomal protein L20
pa0940	pa0940	2.14932	0.000444473	MULTISPECIES: hypothetical protein
pa5299	pa5299	2.14867	1.00546e-15	acetyl-CoA hydrolase
pa1597	pa1597	2.14169	1.37077e-12	DeoR faimly transcriptional regulator
pa4848	accC	2.14087	9.17402e-09	MULTISPECIES: acetyl-CoA carboxylase biotin carboxylase subunit
pa3928	pa3928	2.14025	1.68392e-11	hypothetical protein PAMH27_1033 [Pseudomonas aeruginosa MH27]
pa4895	pa4895	2.1401	5.56878e-07	iron dicitrate transport regulator FecR
pa4344	pa4344	2.13571	1.16141e-15	hydrolase
pa0388	pa0388	2.13532	7.26121e-07	MULTISPECIES: hypothetical protein
pa1607	pa1607	2.13152	6.52508e-12	MULTISPECIES: HxlR family transcriptional regulator
pa3417	pa3417	2.12733	0.00057071	ABC transporter permease, partial
pa1777	oprF	2.12624	1.2825e-08	MULTISPECIES: porin
pa4704.2	prrF2	2.11886	0.00493999	regulatory RNA PrrF2
pa5526	pa5526	2.11665	3.18011e-13	MULTISPECIES: hypothetical protein
pa2655	pa2655	2.11647	4.12183e-08	MULTISPECIES: hypothetical protein
pa1095	pa1095	2.11361	1.83771e-06	MULTISPECIES: flagellar biosynthesis protein FliS
pa2527	muxB	2.10892	7.0232e-15	multidrug transporter
pa2850	ohr	2.1086	8.24416e-09	organic hydroperoxide resistance protein
pa4312	pa4312	2.10441	2.5925e-07	deacetylase
pa5261	algR	2.10343	0.000382827	MULTISPECIES: chemotaxis protein CheY
pa5105	hutC	2.10056	1.86253e-09	MULTISPECIES: histidine utilization repressor
pa0553	pa0553	2.09942	1.40581e-06	MULTISPECIES: hypothetical protein
pa5492	pa5492	2.09581	4.0268e-18	MULTISPECIES: GTP-binding protein YsxC
pa4346	pa4346	2.08445	2.67422e-08	hypothetical protein
pa4221	fptA	2.07899	3.53722e-05	MULTISPECIES: amino acid ABC transporter substrate-binding protein
pa1453	flhF	2.07786	1.57099e-05	flagellar biosynthesis regulator FlhF
pa1465	pa1465	2.07644	5.35602e-07	chemotaxis protein, partial
pa2443	sdaA	2.06901	4.41491e-05	serine dehydratase
pa1242	sprP	2.0646	4.67528e-13	peptidase S8 and S53 subtilisin kexin sedolisin
pa1804	hupB	2.06417	3.2814e-11	DNA-binding protein HU, partial
pa0905.3	pa0905.3	2.06349	9.48191e-07	hypothetical protein t2718 [Salmonella enterica subsp. enterica serovar Typhi str. Ty2]
pa0229	pcaT	2.0619	4.40345e-10	MULTISPECIES: alpha-ketoglutarate transporter
pa3677	mexJ	2.05991	2.96403e-10	RND transporter
pa0943	pa0943	2.05639	8.23518e-13	MULTISPECIES: dehydrogenase
pa2620	clpA	2.05467	4.81883e-05	MULTISPECIES: ATP-dependent Clp protease ATP-binding protein
pa1091	fgtA	2.05439	7.94117e-12	glycosyl transferase family 1
pa2467	foxR	2.04541	1.37207e-05	peptide ABC transporter substrate-binding protein
pa4017	pa4017	2.04454	1.50091e-06	MULTISPECIES: hypothetical protein
pa1586	sucB	2.04351	1.83075e-07	dihydrolipoamide succinyltransferase
pa2667	mvaU	2.04233	1.87445e-12	MULTISPECIES: transcriptional regulator
pa5463	pa5463	2.03633	4.96238e-09	hypothetical protein
pa3225	pa3225	2.03469	1.01989e-08	LysR family transcriptional regulator, partial
pa4223	pa4223	2.0336	0.000102784	multidrug ABC transporter permease
pa4441	pa4441	2.03255	1.23721e-12	cytochrome D ubiquinol oxidase subunit III
pa4623	pa4623	2.03079	1.5038e-05	hypothetical protein
pa0588	pa0588	2.02717	0.000291839	MULTISPECIES: PrkA family serine protein kinase
pa2177	pa2177	2.02398	4.90465e-08	PAS sensor protein
pa4475	pa4475	2.00983	2.11423e-07	carbon-nitrogen hydrolase, partial
pa1754	cysB	2.00561	1.50815e-07	MULTISPECIES: CysB family transcriptional regulator
pa3789	pa3789	2.00493	2.06652e-13	peptidase
pa3261	pa3261	2.00358	4.99805e-06	ABC transporter substrate-binding protein
pa2569	pa2569	2.00223	7.03898e-09	MULTISPECIES: hypothetical protein
pa1483a	pa1483a	1.99547	5.76252e-07	conserved hypothetical protein [Pseudomonas aeruginosa UCBPP-PA14]
pa2034	pa2034	1.99416	0.000179934	hypothetical protein
pa5245	pa5245	1.98573	5.65419e-10	MULTISPECIES: isoprenoid biosynthesis protein
pa3351	flgM	1.98566	1.08008e-06	flagellar biosynthesis anti-sigma factor FlgM
pa0870	phhC	1.98305	6.13691e-13	MULTISPECIES: aromatic amino acid aminotransferase
pa4713	pa4713	1.98256	1.80824e-09	MULTISPECIES: hypothetical protein
pa1404	pa1404	1.98097	5.92609e-07	MULTISPECIES: hypothetical protein
pa1452	flhA	1.97714	3.2191e-05	flagellar biosynthesis protein FlhA [Pseudomonas aeruginosa BWHPSA013]
pa4833	pa4833	1.96707	3.18279e-07	MULTISPECIES: hemolysin D
pa5227.1	ssrS	1.96445	1.30358e-05	6S RNA
pa1720	pscG	1.95911	0.00680799	preprotein translocase G
pa4837	cntO	1.95777	1.03435e-10	hypothetical protein O1O_00510 [Pseudomonas aeruginosa MPAO1/P1]
pa5030	pa5030	1.95774	6.23914e-08	MFS transporter
pa3304	pa3304	1.95417	3.15849e-09	secretion protein HylD
pa5285	pa5285	1.95346	0.0039579	hypothetical protein
pa5517	pa5517	1.95231	4.82175e-09	cytochrome B561
pa0044	exoT	1.94877	3.19989e-13	ADP-ribosyltransferase
pa2165	pa2165	1.94405	7.51164e-11	glycogen synthase [Pseudomonas aeruginosa BWHPSA040]
pa3902	pa3902	1.94294	1.48242e-06	inhibitor of vertebrate lysozyme
pa5521	pa5521	1.93737	1.63367e-12	MULTISPECIES: short-chain dehydrogenase
pa4752	ftsJ	1.93725	3.30202e-15	MULTISPECIES: 23S rRNA methyltransferase
pa2483	pa2483	1.93655	1.0204e-07	hypothetical protein
pa2033	pa2033	1.93467	0.000113798	hypothetical protein
pa2849	ohrR	1.93218	1.31317e-05	OhrR [Pseudomonas aeruginosa MH27]
pa1585	sucA	1.92783	6.93255e-07	2-oxoglutarate dehydrogenase
pa0277	pa0277	1.92337	1.45289e-11	Zn-dependent protease with chaperone function
pa0461	pa0461	1.92261	1.95872e-14	acyltransferase
pa5303	pa5303	1.92223	0.000226265	MULTISPECIES: cytochrome C2
pa5262	fimS	1.92092	5.47821e-05	MULTISPECIES: alginate O-acetyltransferase
pa0668	tyrZ	1.92041	3.18394e-09	MULTISPECIES: tyrosyl-tRNA synthetase
pa3112	accD	1.91997	1.0229e-06	acetyl-CoA carboxylase subunit beta
pa1066	pa1066	1.91937	6.11053e-06	short-chain dehydrogenase
pa4770	lldP	1.91781	2.03922e-06	L-lactate permease
pa4915	pa4915	1.91114	0.00101715	chemotaxis protein
pa1294	rnd	1.91045	1.38363e-13	ribonuclease D [Pseudomonas aeruginosa PAO579]
pa1441	pa1441	1.90434	0.000115863	flagellar hook-length control protein
pa3267	pa3267	1.8985	1.59552e-09	1-acyl-sn-glycerol-3-phosphate acyltransferase
pa3886a	pa3886a	1.89689	2.14118e-05	MULTISPECIES: amino acid transporter
pa1590	braB	1.89538	1.11557e-06	MULTISPECIES: branched-chain amino acid transporter
pa2007	maiA	1.88962	5.83476e-08	maleylacetoacetate isomerase
pa3971	pa3971	1.87918	5.39297e-08	hypothetical protein PAMH19_1054
pa0546	metK	1.87917	1.09133e-07	S-adenosylmethionine synthetase
pa1084	flgI	1.87851	0.000298404	flagellar P-ring protein FlgI
pa2680	pa2680	1.87472	2.13319e-06	MULTISPECIES: quinone oxidoreductase
pa4265	tufA	1.87325	0.000631278	translation elongation factor Tu [Pseudomonas aeruginosa PA7]
pa0834	pa0834	1.87237	5.60291e-10	acyltransferase
pa5208	pa5208	1.87137	1.62025e-06	hypothetical protein
pa3676	mexK	1.8712	1.71236e-13	MULTISPECIES: putative Resistance-Nodulation-Cell Division (RND) efflux transporter
pa0156	triA	1.87055	4.92091e-05	RND transporter
pa2442	gcvT2	1.87048	2.92504e-06	glycine cleavage system protein T
pa3891	opuCA	1.87043	3.44526e-07	MULTISPECIES: glycine/betaine ABC transporter ATP-binding protein
pa2008	fahA	1.86634	1.45536e-08	fumarylacetoacetase
pa1610	fabA	1.86606	5.26907e-10	MULTISPECIES: 3-hydroxydecanoyl-ACP dehydratase
pa4219	pa4219	1.86557	3.52358e-05	hypothetical protein
pa1163	ndvB	1.8639	3.5236e-08	beta-(1-3)-glucosyl transferase
pa4065	pa4065	1.86049	2.68917e-08	peptide ABC transporter permease
pa4534	pa4534	1.8598	6.59123e-10	MULTISPECIES: acetyltransferase
pa1614	gpsA	1.85758	2.96006e-13	MULTISPECIES: glycerol-3-phosphate dehydrogenase
pa0604	agtB	1.85697	3.13892e-14	spermidine/putrescine ABC transporter substrate-binding protein
pa4399	pa4399	1.85694	1.5746e-10	MULTISPECIES: ATP--cobalamin adenosyltransferase
pa4656	pa4656	1.85552	1.80115e-05	NAD-dependent dehydratase
pa1332	pa1332	1.85374	2.71183e-10	hypothetical protein NCGM1179_1699 [Pseudomonas aeruginosa NCMG1179]
pa0888	aotJ	1.85062	3.52106e-12	MULTISPECIES: ABC transporter substrate-binding protein
pa4615	fprB	1.84465	8.87243e-13	MULTISPECIES: ferredoxin--NADP reductase
pa2409	fpvE	1.84344	1.45794e-09	zinc ABC transporter permease
pa3787	pa3787	1.84281	6.61872e-13	MULTISPECIES: peptidase M23
pa3239	pa3239	1.84251	2.25972e-13	ABC transporter
pa1051	pa1051	1.8424	3.27362e-07	transporter
pa5500	znuC	1.84232	1.29582e-13	zinc transporter
pa4708	pa4708	1.8418	0.000132136	Heme-transport protein, PhuT
pa1099	fleR	1.83947	1.43795e-05	Fis family transcriptional regulator
pa4472	pmbA	1.83792	1.0146e-06	peptidase C69
pa0874	pa0874	1.83578	8.08149e-06	MULTISPECIES: topoisomerase II
pa1444	fliN	1.83451	3.92025e-05	MULTISPECIES: flagellar motor switch protein FliN
pa0346	pa0346	1.8336	0.000376115	hypothetical protein
pa3416	pa3416	1.83276	0.00200997	2-oxoisovalerate dehydrogenase subunit beta
pa3461	pa3461	1.82975	2.14118e-05	MULTISPECIES: peptidase M42
pa1587	lpd	1.82264	2.50522e-05	MULTISPECIES: dihydrolipoamide dehydrogenase
pa2009	hmgA	1.82058	1.89221e-06	MULTISPECIES: homogentisate 1,2-dioxygenase
pa0732	pa0732	1.81907	5.01665e-06	hypothetical protein NCGM1179_0919 [Pseudomonas aeruginosa NCMG1179]
pa3655	tsf	1.81713	4.94303e-08	elongation factor Ts
pa3969	pa3969	1.81612	7.89284e-14	MULTISPECIES: hypothetical protein
pa1446	fliP	1.81063	2.37695e-08	MULTISPECIES: flagellar biosynthesis protein FliP
pa2854	pa2854	1.81003	8.03898e-12	ErfK/YbiS/YcfS/YnhG family protein
pa4658	pa4658	1.80904	9.97746e-05	hypothetical protein
pa5258	pa5258	1.80778	9.71157e-13	uroporphyrin-III C-methyltransferase
pa0665	pa0665	1.80376	2.68254e-09	MULTISPECIES: iron--sulfur cluster insertion protein ErpA
pa5528	pa5528	1.80088	9.96837e-11	hypothetical protein
pa2883	pa2883	1.79894	5.90273e-13	hypothetical protein PAMH27_2103 [Pseudomonas aeruginosa MH27]
pa5439	pa5439	1.79375	6.47152e-06	glucose-6-phosphate dehydrogenase
pa4222	pa4222	1.79057	0.000459987	glycosyl transferase family 2
pa2171	pa2171	1.78877	0.000197922	hemerythrin
pa3284	pa3284	1.78088	0.000191765	hypothetical protein
pa5524	pa5524	1.77682	3.41178e-12	probable short chain dehydrogenase [Pseudomonas aeruginosa NCMG1179]
pa4786	pa4786	1.77402	2.00103e-06	3-ketoacyl-ACP reductase
pa4406	lpxC	1.77326	7.23691e-08	MULTISPECIES: UDP-3-O-(3-hydroxymyristoyl) glucosamine N-acyltransferase
pa3465	pa3465	1.77269	6.2461e-10	membrane protein
pa4474	pa4474	1.77266	2.13852e-05	protease TldD
pa1463	pa1463	1.77049	1.34943e-05	chemotaxis protein CheW
pa1562	acnA	1.76983	7.63996e-06	aconitate hydratase 1
pa4714	pa4714	1.76927	1.57688e-12	MULTISPECIES: hypothetical protein
pa1054	shaA	1.7677	1.524e-07	monovalent cation/H+ antiporter subunit A
pa3943	pa3943	1.76152	1.23721e-12	MULTISPECIES: hypothetical protein
pa3305	pa3305	1.75717	5.12773e-11	hypothetical protein PAMH19_1769
pa0133	bauR	1.75232	6.48988e-10	MULTISPECIES: LuxR family transcriptional regulator
pa0879	pa0879	1.7511	7.36735e-07	MULTISPECIES: acyl-CoA dehydrogenase
pa3257	algO	1.74716	2.11686e-06	peptidase S41
pa4614	mscL	1.74137	0.00156271	large-conductance mechanosensitive channel
pa5000	wapR	1.73856	7.0662e-08	glycosyl transferase
pa1527	pa1527	1.73677	1.13236e-05	chromosome segregation protein SMC
pa1085	flgJ	1.73656	9.25858e-05	flagellar rod assembly protein FlgJ
pa3808	pa3808	1.73432	2.78979e-06	MULTISPECIES: hypothetical protein
pa5501	znuB	1.73165	5.86672e-11	membrane protein
pa3432	pa3432	1.73091	0.00136238	hypothetical protein
pa0452	pa0452	1.73072	0.000511268	membrane protein
pa2808	ptrA	1.72983	0.000295243	MULTISPECIES: repressor
pa3712	pa3712	1.72947	8.74462e-06	MULTISPECIES: hypothetical protein
pa1056	shaC	1.72612	1.9533e-07	cation:proton antiporter
pa2798	pa2798	1.72173	5.55737e-08	MULTISPECIES: chemotaxis protein CheY
pa2388	fpvR	1.72056	0.000134471	peptide ABC transporter substrate-binding protein
pa5291	betT2	1.71395	5.91468e-07	choline transporter
pa1118	pa1118	1.7137	4.60374e-06	hypothetical protein
pa5106	pa5106	1.71307	5.09738e-06	N-formimino-L-glutamate deiminase
pa3783	pa3783	1.7108	6.5702e-05	hypothetical protein
pa3177	pa3177	1.71053	3.99533e-07	DeoR faimly transcriptional regulator
pa0427	oprM	1.70962	0.000111527	multidrug transporter
pa5060	pa5060	1.70937	0.00448523	poly(3-hydroxyalkanoate) granule-associated protein PhaI [Pseudomonas aeruginosa PGPR2]
pa3430	pa3430	1.70762	5.30681e-08	MULTISPECIES: aldolase
pa2652	pa2652	1.70689	0.00146644	methyl-accepting chemotaxis protein
pa5257	pa5257	1.70623	2.86169e-09	heme biosynthesis protein HemY
pa3272	pa3272	1.7056	2.30486e-08	ATP-dependent DNA helicase
pa1319	cyoC	1.70551	0.00264124	MULTISPECIES: cytochrome O ubiquinol oxidase
pa3999	dacC	1.70475	9.31336e-12	MULTISPECIES: D-alanyl-D-alanine carboxypeptidase
pa1528	zipA	1.70449	1.36349e-07	cell division protein ZipA
pa0359	pa0359	1.70355	1.21202e-07	MULTISPECIES: multidrug transporter
pa0061	pa0061	1.70335	5.38667e-06	lipoprotein
pa5487	dgcH	1.70211	1.60734e-09	diguanylate cyclase
pa0547	pa0547	1.70059	1.41917e-10	ArsR family transcriptional regulator [Pseudomonas aeruginosa PGPR2]
pa4691	pa4691	1.69853	1.5343e-06	MULTISPECIES: sulfite oxidase
pa3283	pa3283	1.69724	6.32736e-05	hypothetical protein
pa2736.1	pa2736.1	1.69573	0.00622339	resolvase [Sphingomonas sp. LH128]
pa0393	proC	1.69484	2.12521e-09	pyrroline-5-carboxylate reductase
pa2108	pa2108	1.6944	2.47982e-08	thiamine pyrophosphate-binding protein
pa1529	lig	1.69161	3.6099e-07	NAD-dependent DNA ligase LigA
pa3106	pa3106	1.6892	8.78919e-10	MULTISPECIES: oxidoreductase
pa2954	pa2954	1.68866	5.56796e-06	hypothetical protein
pa0806	pa0806	1.68695	3.23938e-06	hypothetical protein
pa1464	pa1464	1.68658	0.000141456	MULTISPECIES: chemotaxis protein CheW
pa2618	pa2618	1.68595	0.000604158	MULTISPECIES: arginyl-tRNA-protein transferase
pa0501	bioF	1.68369	1.59008e-08	8-amino-7-oxononanoate synthase
pa3739	pa3739	1.68188	3.0742e-08	MULTISPECIES: sodium:proton antiporter
pa1679	pa1679	1.68153	0.00010348	hypothetical protein
pa3972	pa3972	1.67696	8.73563e-12	acyl-CoA dehydrogenase
pa0959	pa0959	1.6761	0.000210802	hypothetical protein
pa5461	pa5461	1.67536	9.49438e-07	MULTISPECIES: hypothetical protein
pa0587	pa0587	1.67278	0.000194903	hypothetical protein
pa3409	hasS	1.67199	1.47319e-05	iron dicitrate transporter FecR
pa4698	pa4698	1.67179	9.77582e-07	tRNA pseudouridine synthase C
pa3139	pa3139	1.66982	3.5017e-09	aromatic amino acid aminotransferase
pa0570	pa0570	1.66929	0.00118085	MULTISPECIES: hypothetical protein
pa4061	pa4061	1.66828	3.23292e-09	thioredoxin
pa1447	fliQ	1.66678	0.000190816	MULTISPECIES: flagellar biosynthesis protein FliQ
pa2621	clpS	1.66254	2.87726e-06	ATP-dependent Clp protease adapter protein ClpS
pa4466	pa4466	1.66034	5.05822e-06	MULTISPECIES: phosphocarrier protein HPr
pa0679	hxcP	1.65779	0.00538412	hypothetical protein
pa0387	pa0387	1.65652	0.000277102	MULTISPECIES: nucleoside-triphosphate diphosphatase
pa4250	rpsN	1.65614	1.04216e-06	MULTISPECIES: 30S ribosomal protein S14
pa3945	pa3945	1.65522	0.000140944	acetyltransferase [Pseudomonas aeruginosa BL19]
pa4237	rplQ	1.65409	8.78783e-12	MULTISPECIES: 50S ribosomal protein L17
pa5332	crc	1.65356	6.0402e-11	Chain A, Structure Analysis Of The Global Metabolic Regulator Crc From Pseudomonas Aeruginos
pa5488	pa5488	1.65081	3.27231e-11	MULTISPECIES: endonuclease
pa4533	pa4533	1.65021	1.25697e-05	hypothetical protein
pa0481	pa0481	1.64823	0.000808498	hypothetical protein K652_30482 [Pseudomonas aeruginosa VRFPA02]
pa0345	pa0345	1.64379	3.91603e-07	membrane protein
pa1969	pa1969	1.6423	3.5416e-06	hypothetical protein M062_10265 [Pseudomonas aeruginosa RP73]
pa0375	ftsX	1.63956	7.3302e-11	cell division protein FtsX
pa1443	fliM	1.63895	0.000468131	MULTISPECIES: flagellar motor switch protein FliM
pa4495	pa4495	1.63803	2.12989e-10	MULTISPECIES: hypothetical protein
pa5010	waaG	1.63782	1.36182e-05	glucosyltransferase I RfaG
pa4208	opmD	1.63387	1.05054e-05	MULTISPECIES: membrane protein
pa1445	fliO	1.63369	0.00020669	flagellar assembly protein FliO
pa3069	pa3069	1.63324	6.06746e-06	hypothetical protein
pa1494	muiA	1.63095	1.3193e-08	mucoidy inhibitor A
pa3635	eno	1.63069	4.28178e-07	enolase
pa3013	faoB	1.62991	3.77607e-10	MULTISPECIES: 3-ketoacyl-CoA thiolase
pa3893	pa3893	1.6261	2.8189e-05	MULTISPECIES: fusaric acid resistance protein
pa5422	pa5422	1.61996	6.47907e-06	aldose 1-epimerase
pa2951	etfA	1.61891	1.01794e-09	electron transfer flavoprotein subunit beta
pa2410	fpvF	1.61802	2.14275e-06	metal ABC transporter substrate-binding protein
pa2742	rpmI	1.61679	1.29421e-06	MULTISPECIES: 50S ribosomal protein L35
pa5489	dsbA	1.6166	2.7288e-10	MULTISPECIES: thiol:disulfide interchange protein
pa4575	pa4575	1.61499	7.66527e-10	MULTISPECIES: hypothetical protein
pa1221	pa1221	1.61469	2.90926e-05	Chain A, Structure Of Pa1221, An Nrps Protein Containing Adenylation And Pcp Domains
pa0586	pa0586	1.61453	0.000109789	SpoVR family protein [Pseudomonas aeruginosa YL84]
pa5007	wapG	1.60999	9.01824e-05	lipopolysaccharide kinase
pa3094.2	pa3094.2	1.60904	0.00116636	hypothetical protein PXNS11_230065 [Pseudomonas xanthomarina]
pa1689	pa1689	1.6036	2.56333e-10	membrane protein
pa1151	imm2	1.6016	2.53078e-05	colicin immunity protein
pa0882	pa0882	1.59845	0.00224715	MULTISPECIES: CoA transferase
pa0309	pa0309	1.59824	2.69084e-06	hypothetical protein
pa1090	pa1090	1.59673	8.22744e-06	MULTISPECIES: nucleotidyltransferase
pa0913	mgtE	1.59328	3.5517e-05	MULTISPECIES: magnesium transporter
pa0922	pa0922	1.59008	0.00101061	MULTISPECIES: transcriptional regulator
pa3711	pa3711	1.59005	9.05526e-10	MULTISPECIES: LysR family transcriptional regulator
pa0332	pa0332	1.58859	9.66768e-05	membrane protein
pa5011	waaC	1.58835	1.52535e-05	ADP-heptose--LPS heptosyltransferase
pa1181	pa1181	1.5837	0.000728036	diguanylate cyclase
pa1461	motD	1.58112	1.0205e-06	flagellar motor protein MotD
pa0905.1	pa0905.1	1.57967	9.48191e-07	hypothetical protein MPLDJ20_150540 [Mesorhizobium plurifarium]
pa4830	pa4830	1.57897	4.58495e-05	MULTISPECIES: thioesterase
pa0610	prtN	1.57524	0.000444473	MULTISPECIES: transcriptional regulator
pa4906	pa4906	1.5711	2.58843e-07	MULTISPECIES: GntR family transcriptional regulator
pa1029	pa1029	1.56763	0.00116348	hypothetical protein
pa1890	pa1890	1.56743	9.76594e-09	MULTISPECIES: glutathione S-transferase
pa1055	shaB	1.56523	0.00145432	MULTISPECIES: NADH-ubiquinone oxidoreductase subunit 4L
pa2650	pa2650	1.56208	7.73906e-06	methyltransferase
pa0719	pa0719	1.55991	0.000901485	hypothetical protein BN889_06301 [Pseudomonas aeruginosa PA38182]
pa3245	minE	1.5576	1.88035e-07	MULTISPECIES: cell division topological specificity factor
pa1121	yfiR	1.55672	0.000393113	MULTISPECIES: hypothetical protein
pa3316	pa3316	1.5525	0.0016469	phosphonate ABC transporter permease
pa3800	pa3800	1.5518	5.5163e-10	MULTISPECIES: dehydrogenase
pa5272	cyaA	1.54965	1.95569e-05	adenylate cyclase
pa3667	pa3667	1.54963	4.57813e-07	cysteine sulfinate desulfinase
pa4310	pctB	1.54946	0.000277698	hypothetical protein P38_4693 [Pseudomonas aeruginosa MH38]
pa1295	pa1295	1.54922	0.000602575	MULTISPECIES: hypothetical protein
pa2651	pa2651	1.54554	2.6713e-08	MULTISPECIES: membrane protein
pa0816	pa0816	1.54175	2.62126e-05	MULTISPECIES: LysR family transcriptional regulator
pa4710	phuR	1.54121	1.09093e-08	TonB-denpendent receptor
pa1609	fabB	1.541	4.94303e-08	3-oxoacyl-ACP synthase
pa1454	fleN	1.54001	0.000244304	cobyrinic acid a,c-diamide synthase
pa3280	oprO	1.53425	3.26103e-08	MULTISPECIES: porin
pa2968	fabD	1.53409	8.08199e-08	malonyl CoA-ACP transacylase
pa1776	sigX	1.52993	7.76748e-07	RNA polymerase sigma factor SigX
pa0846	pa0846	1.52493	5.68613e-09	cysteine biosynthesis protein CysZ
pa1094	fliD	1.52149	0.00241157	MULTISPECIES: branched-chain alpha-keto acid dehydrogenase subunit E2
pa5438	pa5438	1.51776	1.409e-08	MULTISPECIES: RpiR family transcriptional regulator
pa4000	rlpA	1.51635	5.3998e-10	putative lipoprotein, rlpA family
pa0743	pa0743	1.515	0.00614351	3-hydroxyisobutyrate dehydrogenase
pa5157	pa5157	1.51299	0.00364074	transcriptional regulator
pa0878	pa0878	1.51257	0.0024677	MULTISPECIES: hypothetical protein
pa1723	pscJ	1.50797	0.0001355	preproteins translocase J
pa5322	algC	1.50772	9.51536e-06	phosphomannomutase
pa3462	pa3462	1.50564	8.66381e-05	sensor histidine kinase
pa4712	pa4712	1.50471	0.000300382	hypothetical protein
pa4633	pa4633	1.49965	0.0024212	MULTISPECIES: methyl-accepting chemotaxis protein
pa1769	pa1769	1.49808	4.76048e-09	hypothetical protein
pa0489	pa0489	1.49032	9.35129e-05	amidophosphoribosyltransferase
pa0230	pcaB	1.4902	5.02012e-06	3-carboxy-cis,cis-muconate cycloisomerase
pa1098	fleS	1.48914	0.0021869	MULTISPECIES: sensor histidine kinase
pa2976	rne	1.48874	0.000256221	ribonuclease E
pa3360	pa3360	1.48568	1.59334e-06	hemolysin D
pa3957	pa3957	1.48386	0.00365165	short-chain dehydrogenase
pa2962	tmk	1.4786	0.000728036	Chain A, The Crystal Structure Of Thymidylate Kinase From Pseudomonas Aeruginosa Pao1 In Complex With Adp,Tmp And Mg.
pa2018	mexY	1.47708	6.51141e-08	multidrug transporter
pa0778	pa0778	1.47429	4.09978e-05	MULTISPECIES: peptidase inhibitor I42
pa1077	flgB	1.47328	0.00232445	MULTISPECIES: flagellar basal body rod protein FlgB
pa2708	pa2708	1.46651	4.65731e-08	hypothetical protein PAMH19_6331
pa3133	sawR	1.46492	0.00103666	TetR family transcriptional regulator
pa4097	pa4097	1.46134	0.000121619	butanediol dehydrogenase
pa3652	uppS	1.45855	0.00217833	MULTISPECIES: UDP pyrophosphate synthase
pa5131	pgm	1.45514	0.000384953	phosphoglycerate mutase
pa4706	phuV	1.45284	0.000149531	hemin ABC transporter ATP-binding protein
pa0849	trxB2	1.45039	0.00309039	MULTISPECIES: thioredoxin reductase
pa4717	pa4717	1.44689	8.90474e-05	metallopeptidase
pa1802	clpX	1.44593	1.50908e-06	ATP-dependent Clp protease ATP-binding subunit clpX [Pseudomonas aeruginosa NCMG1179]
pa4398	pa4398	1.44372	9.71272e-08	histidine kinase
pa4421.1	rnpB	1.44054	0.000117288	hypothetical protein C211_08439 [Pseudomonas sp. Chol1]
pa1348	pa1348	1.43991	5.12655e-05	hypothetical protein PAMH27_3928 [Pseudomonas aeruginosa MH27]
pa2737	pa2737	1.43987	0.00103803	hypothetical protein
pa3797	pa3797	1.43957	0.000672792	MULTISPECIES: carbon-nitrogen hydrolase
pa4308	pa4308	1.43937	4.04924e-07	ATP-binding protein
pa4574	pa4574	1.43569	1.21036e-05	MULTISPECIES: membrane protein
pa3140	pa3140	1.43474	0.00235173	hypothetical protein
pa1082	flgG	1.43305	0.00719548	MULTISPECIES: flagellar basal body rod protein FlgG
pa4944	hfq	1.43159	1.73183e-07	MULTISPECIES: RNA chaperone Hfq
pa0344	pa0344	1.43109	2.0245e-05	GTPase SAR1
pa0392	pa0392	1.43009	5.74775e-07	membrane protein
pa1728	pa1728	1.42923	0.00168428	hypothetical protein PAMH27_3564 [Pseudomonas aeruginosa MH27]
pa3006	psrA	1.42704	4.09833e-07	MULTISPECIES: TetR family transcriptional regulator
pa0783	putP	1.42487	5.05272e-08	Proline/sodium symporter PutP (TC 2.A.21.2.1) @ Propionate/sodium symporter
pa3352	pa3352	1.42486	4.49112e-05	FlgN
pa2779	pa2779	1.42119	0.00857209	hypothetical protein
pa0970	tolR	1.41396	3.62577e-05	MULTISPECIES: biopolymer transporter TolR
pa1079	flgD	1.41273	0.00563677	flagellar basal body rod modification protein FlgD
pa1097	fleQ	1.41112	0.00469627	ATPase AAA
pa1311	phnX	1.41022	0.000113722	phosphonoacetaldehyde hydrolase
pa1999	dhcA	1.40937	0.00208068	MULTISPECIES: succinyl-CoA:3-ketoacid-CoA transferase
pa3224	pa3224	1.40587	1.37332e-06	MULTISPECIES: 3-phosphoglycerate kinase
pa4271	rplL	1.40534	1.80131e-07	50S ribosomal protein L7/L12
pa3996	lis	1.40247	2.50836e-07	MULTISPECIES: lipoyl synthase
pa2864	pa2864	1.39793	0.000402934	MULTISPECIES: putative membrane protein
pa3307	pa3307	1.39788	5.85145e-05	hypothetical protein
pa5271	pa5271	1.3961	0.00201812	MULTISPECIES: DNA-binding protein
pa5235	glpT	1.39548	1.0205e-06	sn-glycerol-3-phosphate transporter
pa3408	hasR	1.39399	2.85315e-06	ligand-gated channel
pa3350	pa3350	1.39341	0.00110656	MULTISPECIES: flagellar basal body P-ring biosynthesis protein FlgA
pa3650	dxr	1.38765	2.18977e-06	1-deoxy-D-xylulose 5-phosphate reductoisomerase
pa1120	tpbB	1.38357	7.85033e-05	DeoR faimly transcriptional regulator
pa4778	cueR	1.38155	7.13441e-06	MULTISPECIES: transcriptional regulator
pa0468	pa0468	1.38031	0.000208275	MULTISPECIES: lyase
pa3944	pa3944	1.38023	0.000287931	MULTISPECIES: GNAT family acetyltransferase
pa3810	hscA	1.37971	0.000121489	Fe-S protein assembly chaperone HscA
pa1330	pa1330	1.37807	5.74273e-06	MULTISPECIES: short-chain dehydrogenase
pa5260	hemC	1.37795	3.2123e-08	porphobilinogen deaminase
pa1891	pa1891	1.37729	0.00191824	hypothetical protein
pa2961	holB	1.3762	2.8189e-05	DNA polymerase III subunit delta&apos;
pa3156	wbpD	1.3755	7.01425e-05	MULTISPECIES: serine acetyltransferase
pa5553	atpC	1.37464	0.00176026	MULTISPECIES: F0F1 ATP synthase subunit epsilon
pa5538	amiA	1.37255	0.000145072	N-acetylmuramoyl-L-alanine amidase
pa3930	cioA	1.37017	0.000366997	MULTISPECIES: cytochrome D ubiquinol oxidase subunit I
pa4880	pa4880	1.36897	0.000122325	MULTISPECIES: bacterioferritin
pa4516	pa4516	1.36326	0.000364486	hypothetical protein
pa4751	ftsH	1.36325	1.70769e-06	ATP-dependent metalloprotease
pa1970	pa1970	1.3628	1.15373e-05	MULTISPECIES: hypothetical protein
pa4549	fimT	1.35887	0.00488855	general secretion pathway protein H
pa1470	pa1470	1.35863	0.00104866	3-ketoacyl-ACP reductase
pa2251	pa2251	1.35639	0.000300824	Cro/Cl family transcriptional regulator
pa2814	pa2814	1.35349	4.36991e-05	MULTISPECIES: cysteine protease
pa3078	cprS	1.35348	1.06722e-05	histidine kinase
pa5006	pa5006	1.3532	5.21937e-05	serine/threonine protein kinase
pa0968	pa0968	1.35256	3.7163e-05	MULTISPECIES: 4-hydroxybenzoyl-CoA thioesterase
pa3315	pa3315	1.34893	0.000553768	ABC transporter permease, partial
pa4018	pa4018	1.34763	0.000176779	hypothetical protein PA96_0916 [Pseudomonas aeruginosa PA96]
pa0576	rpoD	1.34309	7.34298e-05	RNA polymerase sigma factor rpoD
pa5017	dipA	1.3426	7.85585e-06	diguanylate cyclase
pa3226	pa3226	1.33654	0.000297833	MULTISPECIES: 3-oxoadipate enol-lactonase
pa4941	hflC	1.33572	2.26892e-06	membane protease HflC
pa1847	nfuA	1.33514	5.80598e-05	MULTISPECIES: amino acid ABC transporter substrate-binding protein
pa2054	cynR	1.33427	2.90926e-05	DNA-binding transcriptional regulator CynR, partial
pa1921	pa1921	1.3311	0.0039579	MULTISPECIES: methyltransferase type 12
pa2153	glgB	1.32907	6.44297e-05	glycogen branching protein
pa1745	pa1745	1.32888	0.00068453	MULTISPECIES: hypothetical protein
pa1803	lon	1.32654	1.5775e-05	MULTISPECIES: peptidase
pa0506	pa0506	1.32566	7.26479e-06	MULTISPECIES: acyl-CoA dehydrogenase
pa5037	pa5037	1.32393	3.5759e-06	cell division protein, partial
pa4001	sltB1	1.32357	1.42577e-05	lytic transglycosylase
pa3889	opuCC	1.32224	0.00158679	ABC transporter substrate-binding protein
pa3929	cioB	1.32165	0.000392629	MULTISPECIES: ubiquinol oxidase subunit II, cyanide insensitive
pa3639	accA	1.31892	3.85815e-06	MULTISPECIES: acetyl-CoA carboxylase subunit alpha
pa1057	shaD	1.31713	0.0050489	monovalent cation/H+ antiporter subunit E
pa2631	pa2631	1.31666	6.25545e-07	MULTISPECIES: GNAT family acetyltransferase
pa5356	glcC	1.31575	0.00419274	GntR family transcriptional regulator
pa0394	pa0394	1.31483	2.8681e-06	hypothetical protein
pa1830	pa1830	1.31221	0.000627656	MULTISPECIES: putative sterol carrier protein
pa1518	pa1518	1.3113	0.0001401	5-hydroxyisourate hydrolase
pa1833	pa1833	1.30918	0.000297833	oxidoreductase
pa1455	fliA	1.30803	0.000422908	MULTISPECIES: RNA polymerase sigma 70
pa3160	wzz	1.30791	0.00356233	MULTISPECIES: chain-length determining protein
pa0798	pa0798	1.30541	0.0019554	phospholipid methyltransferase
pa4841	pa4841	1.30403	9.94592e-06	MULTISPECIES: NUDIX hydrolase
pa4764	fur	1.30264	1.1404e-05	MULTISPECIES: Fur family transcriptional regulator
pa3668	pa3668	1.3006	0.000131835	MULTISPECIES: Fe-S metabolism protein SufE
pa0889	aotQ	1.29866	0.000147925	ABC transporter permease [Pseudomonas aeruginosa RP73]
pa2605	pa2605	1.29799	0.00199534	tRNA 5-methylaminomethyl-2-thiouridine synthase TusD [Pseudomonas aeruginosa PA99]
pa0718	pa0718	1.29697	0.00445967	hypothetical protein
pa5181	pa5181	1.296	3.47307e-07	putative oxidoreductase
pa4735	pa4735	1.29465	0.0102067	hypothetical protein
pa1092	fliC	1.2929	0.00831232	flagellin C
pa1496	pa1496	1.28988	0.00371565	ion transporter
pa0354	pa0354	1.28959	0.00103606	SAM-dependent methyltransferase
pa3651	cdsA	1.28836	0.000842635	phosphatidate cytidylyltransferase
pa3083	pepN	1.28432	2.96448e-06	aminopeptidase N
pa2196	pa2196	1.28155	0.00806707	Chain A, Structure Of Pseudomonas Aeruginosa Transcriptional Regulator Pa2196
pa1460	motC	1.27852	1.99682e-07	MULTISPECIES: flagellar motor protein
pa2107	pa2107	1.27816	0.00309225	hypothetical protein
pa1909	pa1909	1.27735	0.00743163	hypothetical protein
pa0502	pa0502	1.26717	0.00644149	transporter
pa3306	pa3306	1.26674	1.37924e-05	DNA repair protein
pa0784	pa0784	1.26185	2.60703e-05	LysR family transcriptional regulator
pa0881	pa0881	1.26142	0.0095451	hypothetical protein P38_4370 [Pseudomonas aeruginosa MH38]
pa1241	pa1241	1.25597	0.00221108	MULTISPECIES: TetR family transcriptional regulator
pa0568	pa0568	1.25479	0.000682618	hypothetical protein
pa3818	pa3818	1.25417	1.07462e-05	MULTISPECIES: inositol monophosphatase
pa4793	pa4793	1.25301	0.00300726	lipoprotein
pa0315	pa0315	1.25272	0.000356517	MULTISPECIES: rod shape-determining protein RodA [Proteobacteria]
pa4288	pa4288	1.25269	0.00644853	MULTISPECIES: AraC family transcriptional regulator
pa0231	pcaD	1.25216	0.00164234	3-oxoadipate enol-lactonase
pa2930	pa2930	1.25112	5.12655e-05	LysR family transcriptional regulator
pa4755	greA	1.25099	1.87029e-05	MULTISPECIES: transcription elongation factor GreA
pa0892	aotP	1.25057	0.000182945	MULTISPECIES: histidine ABC transporter ATP-binding protein
pa1291	pa1291	1.24815	0.00222861	hydrolase
pa5447	wbpZ	1.24811	0.000647175	glycosyl transferase family 1
pa5100	hutU	1.24762	0.00075849	urocanate hydratase
pa2706	pa2706	1.24721	8.16541e-05	MULTISPECIES: ribulose-5-phosphate 3-epimerase
pa2799	pa2799	1.24692	0.00436586	hypothetical protein H734_10354 [Pseudomonas aeruginosa PA45]
pa3412	pa3412	1.24558	0.00785452	topoisomerase II
pa5200	amgR	1.24551	0.000193422	MULTISPECIES: chemotaxis protein CheY
pa3768	pa3768	1.24527	0.00424145	MULTISPECIES: copper oxidase
pa1052	pa1052	1.24486	0.000208039	MULTISPECIES: glycerate kinase
pa3048	pa3048	1.24146	0.00308628	23S rRNA methyltransferase
pa4383	pa4383	1.23723	1.67711e-05	camphor resistance protein CrcB
pa4655	hemH	1.23692	1.23511e-05	MULTISPECIES: ferrochelatase
pa4369	pa4369	1.23627	0.00536382	lemA-like protein
pa5252a	pa5252a	1.23459	1.30358e-05	MULTISPECIES: hypothetical protein
pa2408	fpvD	1.23087	7.84313e-05	manganese ABC transporter ATP-binding protein
pa0650	trpD	1.22837	9.52031e-05	anthranilate phosphoribosyltransferase
pa1043	pa1043	1.22616	0.00344693	MULTISPECIES: hypothetical protein
pa0852	cbpD	1.2234	0.00988685	MULTISPECIES: chitin-binding protein
pa2160	pa2160	1.22253	0.000389636	MULTISPECIES: glycogen debranching protein
pa4659	pa4659	1.22149	0.00897939	MerR family transcriptional regulator
pa2970	rpmF	1.21867	0.00486408	MULTISPECIES: 50S ribosomal protein L32
pa2955	pa2955	1.21588	0.00458923	lipoprotein
pa1448	fliR	1.21301	0.000583329	MULTISPECIES: flagellar biosynthesis protein FliR
pa1086	flgK	1.21206	0.00139771	flagellar hook-associated protein FlgK
pa0552	pgk	1.21113	2.71256e-05	phosphoglycerate kinase
pa2846	pa2846	1.209	0.00115188	MULTISPECIES: LysR family transcriptional regulator
pa1835	pa1835	1.20764	0.00137508	hypothetical protein
pa3305.1	phrS	1.20755	0.000356517	MULTISPECIES: ATP-dependent helicase
pa1944	pa1944	1.20687	0.00296271	hypothetical protein PAMH19_5348
pa0807	ampDh3	1.20427	0.00201029	N-acetylmuramoyl-L-alanine amidase
pa0158	triC	1.2028	0.00232406	MULTISPECIES: ACR family transporter
pa1093	pa1093	1.2024	0.00560977	hypothetical protein
pa3704	wspE	1.20221	0.00010218	MULTISPECIES: chemotaxis protein CheA
pa2743	infC	1.19804	0.000350358	translation initiation factor IF-3
pa4700	mrcB	1.19374	0.000155622	penicillin-binding protein 1B
pa3498	pa3498	1.19345	0.00194494	ferredoxin
pa2619	infA	1.1933	0.000197524	MULTISPECIES: translation initiation factor IF-1 [Pseudomonadaceae]
pa4788	pa4788	1.19277	0.00151651	acyl dehydratase, partial
pa0770	rnc	1.19275	0.000174387	MULTISPECIES: ribonuclease III
pa2312a	pa2312a	1.19241	0.00563677	hypothetical protein PA14_34720 [Pseudomonas aeruginosa UCBPP-PA14]
pa4938	purA	1.19173	1.05054e-05	adenylosuccinate synthetase
pa1766	pa1766	1.19073	4.50544e-05	MULTISPECIES: alpha-L-glutamate ligase
pa3801	pa3801	1.18541	6.38017e-06	GTP-binding protein
pa3005	nagZ	1.18146	1.03731e-05	MULTISPECIES: beta-hexosaminidase
pa1458	pa1458	1.18116	0.00141251	cheW-like domain protein
pa4694	ilvC	1.17782	5.02012e-06	ketol-acid reductoisomerase
pa3795	pa3795	1.17774	0.00388147	MULTISPECIES: NADP-dependent aryl-alcohol dehydrogenase
pa4707	phuU	1.17699	0.00753978	ABC transporter permease
pa5020	pa5020	1.17609	7.07181e-05	acyl-CoA dehydrogenase
pa1117	pa1117	1.17503	0.000554282	MULTISPECIES: hypothetical protein
pa1142	pa1142	1.17409	0.00252841	MULTISPECIES: MFS transporter
pa2100	pa2100	1.17344	6.44004e-05	MULTISPECIES: GntR family transcriptional regulator
pa3111	folC	1.17281	0.00363895	folylpolyglutamate synthase
pa1360	pa1360	1.17214	0.00544975	transporter
pa5525	pa5525	1.17153	2.34604e-05	GntR family transcriptional regulator
pa3200	pa3200	1.17149	0.000191765	phosphoesterase
pa5158	pa5158	1.17046	0.000182365	outer membrane protein
pa1459	pa1459	1.16986	4.84754e-05	chemotaxis protein CheY
pa3733	pa3733	1.16983	2.26895e-05	CoA transferase
pa2805	pa2805	1.16916	4.09587e-05	chromosome segregation ATPase
pa3815	iscR	1.16738	0.00134173	MULTISPECIES: transcriptional regulator
pa4473	pa4473	1.16455	0.00043641	hypothetical protein
pa2963	pa2963	1.16338	0.00133587	MULTISPECIES: aminodeoxychorismate lyase
pa3662	pa3662	1.15957	1.83995e-05	hypothetical protein
pa2151	pa2151	1.15809	0.00148506	alpha-1,4-glucan:maltose-1-phosphate maltosyltransferase
pa0569	pa0569	1.15792	0.00504706	hypothetical protein
pa0791	pa0791	1.15261	0.00614351	MULTISPECIES: AraC family transcriptional regulator
pa4937.1	pa4937.1	1.15253	0.00833499	hypothetical protein PXNS11_60228 [Pseudomonas xanthomarina]
pa1089	pa1089	1.1516	0.00122795	MULTISPECIES: HAD family hydrolase
pa3227	ppiA	1.15019	0.00219753	MULTISPECIES: peptidyl-prolyl cis-trans isomerase
pa4838	pa4838	1.14879	0.00712905	membrane protein
pa3885	tpbA	1.14879	0.00289384	protein tyrosine phosphatase
pa5250	pa5250	1.14707	7.0468e-05	MULTISPECIES: membrane protein
pa2430	pa2430	1.14683	0.00242689	membrane protein
pa1102	fliG	1.14109	0.00179788	MULTISPECIES: flagellar motor switch protein FliG
pa1288	pa1288	1.14023	0.000233001	MULTISPECIES: hypothetical protein
pa2870	pa2870	1.13977	0.000201605	histidine kinase
pa4012	pa4012	1.13791	0.00146659	MULTISPECIES: ATP-dependent protease
pa3124	pa3124	1.13707	0.00447455	LysR family transcriptional regulator
pa3822	pa3822	1.13552	0.00208684	preprotein translocase subunit YajC
pa5019	pa5019	1.1319	0.00451417	hypothetical protein
pa0451a	pa0451a	1.13127	0.00337005	amino acid ABC transporter substrate-binding protein [Pseudomonas aeruginosa LES431]
pa2320	gntR	1.12935	0.00260936	Gluconate utilization system Gnt-I transcriptional repressor [Pseudomonas aeruginosa PA99]
pa5159	pa5159	1.12702	0.00490554	multidrug transporter
pa0729	pfiT	1.12567	0.000418059	hypothetical protein
pa3983	pa3983	1.12273	0.00488855	magnesium transporter
pa1112	pa1112	1.12103	0.00618939	glucose / Sorbosone dehydrogenase family protein
pa1279	cobU	1.11709	0.00355228	nicotinate-nucleotide--dimethylbenzimidazole phosphoribosyltransferase
pa1636	kdpD	1.11685	0.00360957	two-component system sensor KdpD
pa4064	pa4064	1.11623	0.00953879	MULTISPECIES: methionine ABC transporter ATP-binding protein
pa5485	ampDh2	1.11548	0.000427719	MULTISPECIES: N-acetylmuramoyl-L-alanine amidase
pa1416	pa1416	1.10703	0.00108554	hypothetical protein
pa1087	flgL	1.10694	0.00354241	flagellar hook-associated protein FlgL
pa0554	pa0554	1.10465	0.000214869	lipoprotein
pa0551	epd	1.10163	0.0021176	MULTISPECIES: glyceraldehyde-3-phosphate dehydrogenase
pa4108	pa4108	1.09923	0.00128819	phosphodiesterase
pa4942	hflK	1.09457	0.000239278	membrane protein
pa2966	acpP	1.09421	0.00255619	MULTISPECIES: acyl carrier protein
pa2900	pa2900	1.09323	0.000178345	membrane protein
pa0854	fumC2	1.09249	0.00764466	fumarate hydratase
pa1832	pa1832	1.09201	6.52977e-05	peptidase
pa4465	pa4465	1.09158	0.00549655	MULTISPECIES: glmZ(sRNA)-inactivating NTPase
pa0566	pa0566	1.08993	0.000554282	hypothetical protein
pa0829	pa0829	1.08717	0.00849142	alpha/beta hydrolase
pa4660	phr	1.08579	0.00325618	deoxyribodipyrimidine photolyase
pa3231	pa3231	1.08447	0.00114858	hypothetical protein
pa1296	pa1296	1.08402	0.000177374	2-hydroxyacid dehydrogenase
pa5428	pa5428	1.08316	0.000950461	LysR family transcriptional regulator [Pseudomonas aeruginosa BWH054]
pa1758	pabB	1.08253	5.85145e-05	MULTISPECIES: aminodeoxychorismate synthase
pa3901	fecA	1.08242	0.000306268	Fe(III) dicitrate transporter FecA
pa4536	pa4536	1.08024	0.00151651	MULTISPECIES: molybdenum cofactor sulfurase
pa2625	pa2625	1.07917	0.00144295	MULTISPECIES: NUDIX hydrolase
pa2152	pa2152	1.07836	0.000205794	alpha-amylase
pa1772	pa1772	1.07775	0.00656274	MULTISPECIES: ribonuclease
pa2025	gor	1.07314	0.00146598	glutathione reductase
pa1317	cyoA	1.06753	0.00883947	cytochrome O ubiquinol oxidase subunit II
pa2199	pa2199	1.06461	0.000854916	oxidoreductase
pa4943	pa4943	1.06013	0.000125419	MULTISPECIES: GTPase HflX
pa3089	pa3089	1.05945	0.00489013	MULTISPECIES: hypothetical protein
pa5535	pa5535	1.05614	0.00716205	47 kDa protein [Pseudomonas aeruginosa MH27]
pa2542	pa2542	1.05556	6.21806e-05	hypothetical protein
pa4699	pa4699	1.05508	7.99484e-05	MULTISPECIES: hypothetical protein
pa0504	bioD	1.05409	0.007377	MULTISPECIES: dithiobiotin synthetase
pa1654	pa1654	1.04616	0.000642464	MULTISPECIES: GntR family transcriptional regulator
pa0470	fiuA	1.04465	0.00011619	TonB-denpendent receptor
pa5251	pa5251	1.04278	0.00190856	MULTISPECIES: membrane protein
pa1746	pa1746	1.04249	0.00412352	MULTISPECIES: Appr-1-p processing protein
pa4741	rpsO	1.04038	0.000150979	MULTISPECIES: 30S ribosomal protein S15
pa1584	sdhB	1.04013	0.000417434	MULTISPECIES: succinate dehydrogenase iron-sulfur subunit
pa0597	pa0597	1.03869	0.000758893	mannose-1-phosphate guanylyltransferase
pa2172	pa2172	1.03811	0.00488353	peptidase M42
pa3802	hisS	1.03764	8.44748e-05	MULTISPECIES: histidyl-tRNA synthetase
pa3355	pa3355	1.03639	0.000336212	MULTISPECIES: MFS transporter
pa2275	pa2275	1.03618	0.00324071	hydroxyacid dehydrogenase
pa0847	pa0847	1.0354	0.000643191	hypothetical protein
pa0773	pdxJ	1.03511	0.00119954	pyridoxine 5&apos;-phosphate synthase
pa3047	pa3047	1.03408	0.00269831	putative D-alanyl-D-alanine carboxypeptidase [Pseudomonas aeruginosa M18]
pa4663	moeB	1.03239	0.000331386	molybdopterin biosynthesis protein MoeB [Pseudomonas aeruginosa M10]
pa3098	xcpW	1.02747	0.00161716	general secretion pathway protein GspJ, partial
pa2162	pa2162	1.024	0.00412022	maltooligosyl trehalose synthase
pa1558	pa1558	1.02392	0.00424763	MULTISPECIES: alpha/beta hydrolase
pa4949	pa4949	1.02129	0.00010863	hypothetical protein
pa1603	pa1603	1.02115	0.00496707	MarR family transcriptional regulator
pa0891	pa0891	1.01972	0.00116046	peptidase M14
pa1302	hxuA	1.01917	0.00393445	TonB-dependent receptor
pa1615	pa1615	1.01847	0.00898819	lipase
pa0651	trpC	1.01685	6.025e-05	MULTISPECIES: indole-3-glycerol-phosphate synthase
pa3011	topA	1.01623	0.00227157	DNA topoisomerase I
pa5275	pa5275	1.01436	0.00134173	MULTISPECIES: frataxin
pa1752	pa1752	1.01388	0.00190856	2-dehydropantoate 2-reductase
pa3961	pa3961	1.01247	0.000318644	ATP-dependent helicase
pa0102	pa0102	1.01183	0.00449293	carbonate dehydratase
pa0585	pa0585	1.01103	0.00582692	MULTISPECIES: hypothetical protein
pa2417	pa2417	1.01039	0.00425159	LysR family transcriptional regulator
pa2797	pa2797	1.00791	8.22231e-05	MULTISPECIES: anti-anti-sigma factor
pa1857	pa1857	1.00773	0.00584355	hypothetical protein
pa4521	ampE	1.00729	0.000633674	membrane protein
pa1676	pa1676	1.0071	0.00194829	hypothetical protein
pa0328	aaaA	1.00574	0.00115141	PapB protein
pa1103	pa1103	1.00514	0.00197165	flagellar assembly protein H
pa5216	pa5216	1.00488	0.00197165	iron ABC transporter permease
pa5008	wapP	1.00462	0.00574317	MULTISPECIES: putative lipopolysaccharide core biosynthesis protein
pa4476	pa4476	1.00384	0.000988984	hypothetical protein
pa5048	pa5048	0.999913	0.000503026	nuclease [Pseudomonas aeruginosa C41]
pa3576	pa3576	0.99964	0.00448523	hypothetical protein

## Sheet: Sheet 2 BfmR-repressed genes
Gene locus	Gene name	log2FC	FDR	Product
pa0083	pa0083	-5.55124	4.03307e-34	MULTISPECIES: hypothetical protein
pa4022	hdhA	-5.14151	9.28648e-28	aldehyde dehydrogenase
pa0085	pa0085	-4.9189	5.40745e-37	Hcp1 family type VI secretion system effector
pa0730	pa0730	-4.84546	2.9405e-15	MULTISPECIES: MFS transporter
pa0084	pa0084	-4.82914	8.86909e-39	EvpB family type VI secretion protein
pa2365	pa2365	-4.63626	1.21057e-05	type VI secretion protein
pa4023	eat	-4.58768	2.80675e-19	ethanolamine transporter
pa0439	pa0439	-4.56094	6.39697e-40	dihydropyrimidine dehydrogenase subunit B
pa2366	pa2366	-4.52932	8.43424e-06	MULTISPECIES: EvpB family type VI secretion protein
pa3190	pa3190	-4.3501	1.21354e-05	MULTISPECIES: sugar ABC transporter substrate-binding protein
pa3923	pa3923	-4.33671	2.86097e-25	type V secretory pathway, adhesin AidA
pa2368	pa2368	-4.25094	9.51477e-05	type VI secretion protein
pa3332	pa3332	-4.24628	1.14702e-05	MULTISPECIES: phenazine biosynthesis protein
pa2367	pa2367	-4.2439	2.84333e-05	MULTISPECIES: hypothetical protein
pa2786	pa2786	-4.1794	0.00012937	histidine kinase
pa1783	nasA	-4.15625	2.22745e-28	MFS transporter
pa0097	pa0097	-4.13711	1.18556e-19	hypothetical protein
pa2369	pa2369	-4.09014	3.58667e-12	type VI secretion system protein ImpG
pa0443	pa0443	-4.08064	3.26249e-15	MULTISPECIES: nitrate reductase
pa4860	pa4860	-4.03112	2.09124e-11	amino acid ABC transporter permease
pa0089	pa0089	-4.01013	1.07685e-13	type VI secretion protein
pa3478	rhlB	-3.97962	0.000525986	MULTISPECIES: glycosyl transferase family 1
pa0137	pa0137	-3.95072	1.62492e-22	sugar ABC transporter permease
pa0146	pa0146	-3.88627	1.82329e-23	ABC transporter substrate-binding protein
pa4360a	pa4360a	-3.8611	4.30004e-11	hypothetical protein
pa2370	pa2370	-3.83513	2.77459e-05	type VI secretion protein
pa2193	hcnA	-3.81905	0.00026379	hydrogen cyanide synthase HcnA [Pseudomonas aeruginosa MH38]
pa4861	pa4861	-3.79623	1.36136e-19	urea ABC transporter ATP-binding protein
pa0440	pa0440	-3.76485	1.8274e-30	dihydropyrimidine dehydrogenase subunit A
pa0092	tsi6	-3.72248	2.91754e-05	MULTISPECIES: hypothetical protein
pa4858	pa4858	-3.71088	3.92025e-05	branched-chain amino acid ABC transporter substrate-binding protein
pa3479	pa3479	-3.70717	0.00173295	rhamnosyltransferase
pa2371	clpV3	-3.67855	1.9593e-11	ATPase
pa0086	tagJ1	-3.6243	1.20368e-23	hypothetical protein
pa5417	soxD	-3.59809	0.00488855	MULTISPECIES: sarcosine oxidase subunit delta
pa2360	pa2360	-3.59373	1.13929e-09	type VI secretion protein
pa1786	pa1786	-3.56564	1.82303e-10	nitrate transporter
pa4862	pa4862	-3.55919	1.00873e-22	urea ABC transporter ATP-binding protein
pa4859	pa4859	-3.52694	1.7354e-11	urea ABC transporter permease
pa0099	pa0099	-3.5122	7.60282e-18	hypothetical protein
pa3905	pa3905	-3.50311	5.41856e-07	MULTISPECIES: hypothetical protein
pa1785	nasT	-3.48703	1.31988e-11	histidine kinase
pa0136	pa0136	-3.46718	5.79376e-20	ABC transporter
pa0411	pilJ	-3.42591	5.4937e-17	chemotaxis protein
pa0952	pa0952	-3.41855	2.33422e-07	hypothetical protein
pa1983	exaB	-3.38576	1.82082e-08	cytochrome c550
pa5384	hocS	-3.37324	0.00255116	lipase
pa0166	pa0166	-3.35935	7.75724e-14	xanthine/uracil permease
pa3328	pa3328	-3.34718	0.00231517	FAD-dependent monooxygenase
pa4525	pilA	-3.34386	3.16123e-07	fimbrial protein, partial
pa3726	pa3726	-3.32003	8.86326e-06	MULTISPECIES: hypothetical protein
pa0088	pa0088	-3.31671	3.54686e-20	type VI secretion system protein ImpG
pa0077	pa0077	-3.27853	2.39653e-22	type VI secretion protein IcmF
pa0070	pa0070	-3.26225	6.38112e-12	hypothetical protein PAMH19_0069
pa4306	pa4306	-3.24581	5.13299e-08	hypothetical protein RBRAMI_4620 [Pseudomonas aeruginosa RB]
pa3330	pa3330	-3.24277	0.00298369	short-chain dehydrogenase
pa5126	pa5126	-3.18775	6.69522e-24	hypothetical protein
pa2493	mexE	-3.18546	6.73695e-17	RND transporter MFP subunit
pa1894	pa1894	-3.18543	1.08911e-09	hypothetical protein
pa3922	pa3922	-3.18151	3.53114e-21	MULTISPECIES: hypothetical protein
pa0138	pa0138	-3.17984	3.07527e-20	ABC transporter permease
pa1782	pa1782	-3.17237	3.07527e-20	protein kinase
pa0090	clpV1	-3.15189	2.62829e-18	ATPase AAA
pa0706	cat	-3.14042	3.31612e-11	MULTISPECIES: chloramphenicol acetyltransferase
pa5137	pa5137	-3.11189	1.42912e-10	hypothetical protein PAMH27_5855 [Pseudomonas aeruginosa MH27]
pa5380	gbdR	-3.09472	4.63778e-09	MULTISPECIES: AraC family transcriptional regulator
pa3333	fabH2	-3.09074	0.00239809	3-oxoacyl-ACP synthase
pa0441	dht	-3.08305	1.66794e-17	phenylhydantoinase
pa3860	pa3860	-3.08029	4.65414e-08	AMP-binding protein
pa0812	pa0812	-3.06143	0.0079609	hypothetical protein
pa4911	pa4911	-3.06077	7.18393e-12	branched-chain amino acid ABC transporter permease
pa2303	ambD	-3.03846	2.02688e-11	MULTISPECIES: putative regulatory protein
pa2362	pa2362	-3.03767	2.01124e-06	type VI secretion system protein ImpK
pa3361	lecB	-3.03708	0.00826838	MULTISPECIES: fucose-binding lectin PA-IIL
pa2295	pa2295	-3.03338	0.00712905	ABC transporter permease
pa1734	pa1734	-3.02686	1.308e-18	cytochrome C
pa0094	eagT6	-3.02076	0.00014024	MULTISPECIES: hypothetical protein
pa5404	pa5404	-3.01259	0.00712905	hypothetical protein
pa3924	pa3924	-2.99037	5.77853e-10	MULTISPECIES: long-chain fatty acid--CoA ligase
pa1131	pa1131	-2.98985	2.53932e-25	MFS transporter
pa3485	pa3485	-2.97424	5.39e-07	Chain B, Crystal Structure Of Type Vi Peptidoglycan Muramidase Effector Tse3 In Complex With Its Cognate Immunity Protein Tsi3
pa4891	ureE	-2.95623	1.17399e-06	MULTISPECIES: urease accessory protein UreE
pa0091	vgrG1	-2.94661	3.32493e-14	type VI secretion protein ImpA
pa1130	rhlC	-2.94274	1.54827e-12	glycosyl transferase family 2
pa1897	pa1897	-2.94214	8.35403e-10	hypothetical protein PA39016_002440012 [Pseudomonas aeruginosa 39016]
pa3724	lasB	-2.93916	0.00460604	peptidase M4
pa0078	pa0078	-2.93288	7.51413e-14	DotU family type IV / VI secretion system protein [Pseudomonas aeruginosa PA38182]
pa1978	erbR	-2.92783	2.64335e-07	MULTISPECIES: LuxR family transcriptional regulator
pa2703	pa2703	-2.90329	2.69055e-07	Chain A, The Structure Of The Tsi2 Dimer With A Disulfide Bond
pa0996	pqsA	-2.8911	3.2142e-13	MULTISPECIES: CoA ligase
pa1980	eraR	-2.87101	3.36834e-07	LuxR family transcriptional regulator
pa5127	pa5127	-2.8657	7.84745e-09	RNA methyltransferase
pa4726.11	crcZ	-2.84277	3.19637e-10	hypothetical protein PSPTOT1_5455 [Pseudomonas syringae pv. tomato T1]
pa0283	sbp	-2.82995	6.86557e-06	sulfate-binding protein
pa0087	pa0087	-2.82136	9.86906e-07	MULTISPECIES: hypothetical protein
pa3514	pa3514	-2.78151	5.41856e-07	ABC transporter ATP-binding protein
pa4027a	pa4027a	-2.74115	3.91739e-09	MULTISPECIES: protein kinase
pa0098	pa0098	-2.73694	7.63954e-12	3-oxoacyl-ACP synthase
pa3325	pa3325	-2.72488	4.3577e-10	MULTISPECIES: hypothetical protein
pa1639	pa1639	-2.72322	3.62159e-11	hypothetical protein
pa1781	nirB	-2.71511	1.55401e-13	nitrite reductase
pa3186	oprB	-2.7095	5.69482e-06	MULTISPECIES: porin
pa2494	mexF	-2.6899	2.67464e-17	MULTISPECIES: transporter
pa4176	ppiC2	-2.68824	1.9089e-10	MULTISPECIES: peptidyl-prolyl cis-trans isomerase
pa0082	tssA1	-2.67594	3.41902e-12	type VI secretion protein ImpA
pa2511	antR	-2.67353	6.02141e-15	MULTISPECIES: AraC family transcriptional regulator
pa3187	pa3187	-2.67022	4.53232e-08	MULTISPECIES: hypothetical protein
pa1378	pa1378	-2.6512	1.96056e-07	hypothetical protein PAMH27_3896 [Pseudomonas aeruginosa MH27]
pa1975	pa1975	-2.64921	5.39044e-10	MULTISPECIES: hypothetical protein
pa0915	pa0915	-2.63644	0.00910173	hypothetical protein
pa3730	pa3730	-2.62147	5.84063e-06	hypothetical protein
pa2361	pa2361	-2.61995	1.84149e-07	type VI secretion system protein ImpL
pa5119	glnA	-2.61094	7.86786e-11	MULTISPECIES: glutamine synthetase
pa3475	pheC	-2.60575	4.67881e-13	MULTISPECIES: arogenate dehydratase
pa3450	lsfA	-2.60096	0.000230962	peroxidase
pa3904	pa3904	-2.58445	5.05692e-11	MULTISPECIES: hypothetical protein
pa2593	pa2593	-2.57581	1.1318e-05	hypothetical protein H123_18420 [Pseudomonas aeruginosa PA21_ST175]
pa2302	ambE	-2.56661	5.66446e-10	peptide synthetase
pa5124	ntrB	-2.55489	5.7277e-10	MULTISPECIES: sensor histidine kinase
pa3727	pa3727	-2.55214	2.83611e-06	MULTISPECIES: nuclease
pa0302	spuF	-2.54884	1.83022e-20	MULTISPECIES: putrescine/spermidine ABC transporter ATP-binding protein
pa0326	pa0326	-2.54627	4.69298e-07	MULTISPECIES: spermidine/putrescine ABC transporter ATP-binding protein
pa0168	pa0168	-2.53959	0.000126258	thymidylate synthase
pa0073	tagT1	-2.53352	4.92091e-05	ABC transporter ATP-binding protein
pa1394	pa1394	-2.53219	0.000825242	hypothetical protein O1O_01300 [Pseudomonas aeruginosa MPAO1/P1]
pa2036	pa2036	-2.50855	0.00325618	MULTISPECIES: hypothetical protein
pa5136	pa5136	-2.50635	9.32855e-08	hypothetical protein
pa3362	pa3362	-2.50119	4.99865e-06	transporter
pa3721	nalC	-2.49267	2.86526e-09	MULTISPECIES: TetR family transcriptional regulator
pa0410	pilI	-2.48697	3.34496e-08	MULTISPECIES: protein PilI
pa3196	pa3196	-2.48534	4.76614e-08	hypothetical protein
pa0096	pa0096	-2.48251	9.89836e-08	hypothetical protein
pa5410	gbcA	-2.47649	5.3963e-13	MULTISPECIES: Rieske (2Fe-2S) protein
pa3906	pa3906	-2.46884	0.000269064	MULTISPECIES: hypothetical protein
pa0167	pa0167	-2.4648	2.45335e-09	TetR family transcriptional regulator
pa0997	pqsB	-2.46266	2.85789e-09	MULTISPECIES: beta-keto-acyl-acyl-carrier protein synthase-like protein
pa0409	pilH	-2.45798	3.23425e-11	MULTISPECIES: chemotaxis protein CheY
pa1198	pa1198	-2.45792	5.15965e-14	peptidase P60
pa3436	pa3436	-2.45546	1.60359e-06	MULTISPECIES: antibiotic biosynthesis monooxygenase
pa2725	pa2725	-2.45486	1.58853e-16	ATPase
pa1979	eraS	-2.43893	4.08748e-10	MULTISPECIES: multidrug MFS transporter
pa4324	pa4324	-2.43834	1.75299e-08	MULTISPECIES: pilus assembly protein PilZ
pa4188	pa4188	-2.43776	0.00366484	dihydrodipicolinate synthetase
pa3327	pa3327	-2.42419	5.18013e-05	peptide synthetase
pa3473	pa3473	-2.40547	0.000372383	MULTISPECIES: chemotaxis protein
pa1129	pa1129	-2.39411	3.44492e-05	glutathione transferase
pa3476	rhlI	-2.38818	4.92023e-09	acyl-homoserine-lactone synthase
pa4323	pa4323	-2.37838	2.12989e-10	hypothetical protein PAMH19_3838
pa4863	pa4863	-2.37431	1.06147e-08	MULTISPECIES: acetyltransferase
pa3907	pa3907	-2.37247	9.90425e-07	hypothetical protein
pa0144	pa0144	-2.35366	4.87443e-07	nucleoside deoxyribosyltransferase
pa3189	pa3189	-2.35244	8.04922e-05	MULTISPECIES: sugar ABC transporter permease
pa1369	pa1369	-2.34646	6.14135e-06	MULTISPECIES: hypothetical protein
pa0998	pqsC	-2.34546	5.60659e-08	MULTISPECIES: beta-keto-acyl-acyl-carrier protein synthase-like protein
pa1981	pa1981	-2.33164	8.95297e-05	pentapeptide repeat-containing protein
pa5381	pa5381	-2.32983	1.87122e-08	hypothetical protein
pa0887	acsA	-2.32651	5.0956e-10	MULTISPECIES: acetyl-CoA synthetase
pa2116	pa2116	-2.32542	3.03396e-05	hypothetical protein
pa0074	ppkA	-2.31055	5.50242e-12	serine/threonine protein kinase PpkA
pa2474	pa2474	-2.30653	0.000154441	hypothetical protein
pa0810	pa0810	-2.30064	0.000201119	MULTISPECIES: haloacid dehalogenase
pa2702	pa2702	-2.29718	9.68962e-13	hypothetical protein
pa4883	pa4883	-2.28897	0.00894641	thioredoxin reductase, partial
pa0165	pa0165	-2.28817	8.93249e-08	membrane protein
pa1594	pa1594	-2.28652	0.00174691	MULTISPECIES: thioesterase, partial
pa2539	pa2539	-2.28505	6.96738e-10	serine/threonine protein phosphatase
pa3326	clpP2	-2.28428	3.56615e-05	MULTISPECIES: Clp protease proteolytic subunit ClpP
pa2898	pa2898	-2.2802	0.00186281	hypothetical protein
pa2300	chiC	-2.27915	3.86348e-07	chitinase
pa5396	pa5396	-2.27585	9.64159e-07	peptidase M19
pa2301	pa2301	-2.27425	9.59203e-12	MULTISPECIES: tRNA synthetase
pa0301	spuE	-2.27203	6.67238e-14	MULTISPECIES: ABC transporter substrate-binding protein
pa1105	fliJ	-2.27026	1.60872e-08	MULTISPECIES: flagellar protein FliJ
pa1824	pa1824	-2.26451	2.8488e-05	membrane protein
pa0080	pa0080	-2.26384	0.000698623	MULTISPECIES: type VI secretion protein
pa4341	pa4341	-2.25486	2.22844e-12	IclR family transcriptional regulator
pa4079	pa4079	-2.25398	6.95298e-12	short-chain dehydrogenase
pa2379	pa2379	-2.25352	6.42724e-06	oxidoreductase
pa2305	ambB	-2.25066	9.24013e-15	peptide synthetase
pa1398	pa1398	-2.23512	0.00315944	MULTISPECIES: hypothetical protein
pa4867	pa4867	-2.23465	0.00452569	urease subunit beta [Pseudomonas aeruginosa BWHPSA037]
pa1976	ercS'	-2.23116	2.08232e-10	ErcS'
pa3728	pa3728	-2.22672	9.5761e-15	DNA repair ATPase
pa0323	pa0323	-2.22296	2.35742e-07	spermidine/putrescine ABC transporter substrate-binding protein
pa4520	pa4520	-2.21908	9.90277e-06	methyl-accepting chemotaxis protein
pa2304	ambC	-2.21824	5.02188e-07	putative regulatory protein
pa2789	pa2789	-2.21392	1.1499e-05	hypothetical protein
pa1896	pa1896	-2.21275	1.94195e-06	hypothetical protein
pa4580	pa4580	-2.20357	1.51378e-05	hypothetical protein
pa2204	pa2204	-2.20036	0.00126183	amino acid ABC transporter substrate-binding protein
pa2704	pa2704	-2.1965	2.23179e-13	AraC family transcriptional regulator
pa2792	pa2792	-2.19203	0.00124367	MULTISPECIES: hypothetical protein
pa2378	pa2378	-2.18995	4.98121e-07	acylaldehyde oxidase
pa4178	eftM	-2.18555	0.00202424	SAM-dependent methyltransferase
pa0300	spuD	-2.18342	2.67295e-10	putrescine/spermidine ABC transporter substrate-binding protein
pa4683	pa4683	-2.17928	1.44027e-07	hypothetical protein
pa5073	pa5073	-2.17287	8.37713e-06	MULTISPECIES: hypothetical protein
pa0608	pa0608	-2.16489	4.40042e-05	phosphoglycolate phosphatase
pa3250	pa3250	-2.14406	2.30501e-16	ABC transporter substrate-binding protein
pa0444	pa0444	-2.13673	5.74273e-06	MULTISPECIES: allantoate amidohydrolase
pa3312	pa3312	-2.13609	0.000494547	MULTISPECIES: 2-hydroxy-3-oxopropionate reductase
pa2724	pa2724	-2.13605	0.0025796	hypothetical protein
pa1756	cysH	-2.13484	1.22809e-06	phosphoadenosine phosphosulfate reductase
pa2069	pa2069	-2.13374	0.000831907	carbamoyl transferase
pa3729	pa3729	-2.13364	2.68792e-15	MULTISPECIES: hypothetical protein
pa3620	mutS	-2.13289	0.000369204	DNA mismatch repair protein MutS
pa2595	pa2595	-2.13006	0.00252885	sulfonate ABC transporter substrate-binding protein
pa0075	pppA	-2.12348	7.71463e-05	MULTISPECIES: PppA
pa1895	pa1895	-2.1224	4.79617e-06	hypothetical protein
pa1370	pa1370	-2.11794	3.7849e-06	hypothetical protein
pa5075	pa5075	-2.11578	7.38698e-06	ABC transporter permease
pa2774	pa2774	-2.11072	6.83559e-06	hypothetical protein
pa2711	pa2711	-2.10936	5.39044e-10	MULTISPECIES: ABC transporter substrate-binding protein
pa3509	pa3509	-2.10596	0.00460965	hydrolase
pa1984	exaC	-2.08926	0.000290494	MULTISPECIES: aldehyde dehydrogenase
pa0887.1	P7	-2.08463	0.00498478	P7
pa1982	exaA	-2.0806	1.18312e-06	MULTISPECIES: quinoprotein ethanol dehydrogenase
pa4046	pa4046	-2.06893	0.00500351	hypothetical protein
pa0100	pa0100	-2.06723	1.8869e-10	hypothetical protein
pa3569	mmsB	-2.06439	1.69642e-08	3-hydroxyisobutyrate dehydrogenase
pa4042	xseB	-2.05595	0.00208068	MULTISPECIES: exodeoxyribonuclease VII small subunit
pa3251	pa3251	-2.03756	1.01288e-07	MULTISPECIES: hypothetical protein
pa3908	pa3908	-2.02384	2.72035e-06	hypothetical protein
pa4648	pa4648	-2.01669	0.00247589	MULTISPECIES: hypothetical protein
pa2536	pa2536	-2.01562	1.18115e-09	MULTISPECIES: phosphatidate cytidylyltransferase
pa4497	dppA2	-2.01427	2.17259e-07	peptide ABC transporter substrate-binding protein
pa2363	pa2363	-2.00744	0.00115141	type VI secretion protein
pa1011	pa1011	-2.00691	7.88662e-06	MULTISPECIES: hypothetical protein
pa1010	dapA	-2.00223	1.84685e-08	Chain A, Crystal Structure Of Dapa (Pa1010) At 1.6 A Resolution
pa5138	pa5138	-2.00023	2.4069e-07	amino acid ABC transporter substrate-binding protein
pa2449	gcsR	-1.99878	0.000126241	MULTISPECIES: Fis family transcriptional regulator
pa4147	acoR	-1.99555	1.36349e-07	Fis family transcriptional regulator
pa0079	pa0079	-1.99438	4.45125e-07	MULTISPECIES: type VI secretion protein
pa3188	pa3188	-1.99249	0.000197922	sugar ABC transporter permease
pa4701	pa4701	-1.99241	3.44817e-11	hypothetical protein
pa4908	pa4908	-1.99197	1.08598e-08	ornithine cyclodeaminase
pa1192	pa1192	-1.99131	1.40349e-05	tRNA 2-thiocytidine biosynthesis protein TtcA
pa1869	acp1	-1.98666	0.00161239	acyl carrier protein
pa1732	pa1732	-1.98569	3.12223e-05	transglutaminase
pa1871	lasA	-1.98442	0.000970583	peptidase M23
pa3570	mmsA	-1.97775	1.38036e-11	methylmalonate-semialdehyde dehydrogenase
pa0147	pa0147	-1.97626	4.97878e-08	2OG-Fe(II) oxygenase
pa2729	pa2729	-1.96411	8.19591e-06	hypothetical protein
pa0999	pqsD	-1.96389	4.24018e-06	MULTISPECIES: 3-oxoacyl-ACP synthase
pa4864	ureD	-1.9606	0.00231942	urease accessory protein UreD
pa3897	pa3897	-1.95805	0.00156271	MULTISPECIES: membrane protein
pa1003	mvfR	-1.95566	7.69649e-11	transcriptional regulator
pa0281	cysW	-1.95109	8.9095e-05	sulfate ABC transporter permease, partial
pa2560	pa2560	-1.94509	1.99488e-10	MULTISPECIES: hypothetical protein
pa1072	braE	-1.93443	2.03413e-05	leucine/isoleucine/valine transporter permease subunit
pa1977	pa1977	-1.92864	0.000112749	membrane protein
pa0175	cheR2	-1.92702	9.16156e-09	MULTISPECIES: chemotaxis protein CheR
pa1376	aceK	-1.92166	9.91078e-12	isocitrate dehydrogenase
pa4801	pa4801	-1.91674	0.00020251	hypothetical protein
pa2265	pa2265	-1.91387	3.46239e-08	GMC family oxidoreductase
pa1451	pa1451	-1.90703	1.4608e-05	hypothetical protein
pa0143	nuh	-1.90555	0.000122834	hypothetical protein
pa5074	pa5074	-1.90081	0.000127404	MULTISPECIES: amino acid ABC transporter ATPase
pa4024	eutB	-1.90076	1.73881e-07	MULTISPECIES: ethanolamine ammonia lyase large subunit
pa4045	pa4045	-1.89661	0.000899314	iron-hydroxamate ABC transporter substrate-binding protein
pa5467	pa5467	-1.89329	0.000975165	hypothetical protein
pa4910	pa4910	-1.88458	2.0424e-06	MULTISPECIES: amino acid ABC transporter ATP-binding protein
pa1000	pqsE	-1.88339	3.44492e-05	MULTISPECIES: hypothetical protein
pa1963	pa1963	-1.87738	2.16629e-08	MULTISPECIES: hypothetical protein
pa0103	pa0103	-1.87166	3.26813e-05	SulP family inorganic anion transporter
pa2793	pa2793	-1.86639	5.81499e-06	MULTISPECIES: hypothetical protein
pa5347	pa5347	-1.86556	0.000310967	hypothetical protein
pa2538	pa2538	-1.86395	0.0025415	hypothetical protein
pa2519	xylS	-1.85715	0.000165964	AraC family transcriptional regulator [Pseudomonas aeruginosa HB13]
pa3472	pa3472	-1.85312	0.000988942	MULTISPECIES: hypothetical protein
pa0148	pa0148	-1.84977	1.22809e-06	MULTISPECIES: adenine deaminase
pa1248	aprF	-1.83684	0.000557312	peptidase
pa1396	pa1396	-1.83194	2.35994e-05	two-component sensor [Pseudomonas aeruginosa MPAO1/P1]
pa3484	tse3	-1.82387	2.73681e-06	hypothetical protein
pa5058	phaC2	-1.81132	0.00154802	MULTISPECIES: poly(R)-hydroxyalkanoic acid synthase
pa2780	bswR	-1.80822	0.000219143	Chain A, Crystal Structure Of Transcriptional Regulator Bswr
pa3474	pa3474	-1.80341	0.00238237	membrane protein
pa0855	pa0855	-1.79226	0.000219905	MULTISPECIES: hypothetical protein
pa0076	pa0076	-1.79221	0.000562993	type VI secretion system protein ImpM
pa0437	codA	-1.79006	3.76999e-07	cytosine deaminase
pa4190	pqsL	-1.7888	6.64294e-05	monooxygenase
pa3233	pa3233	-1.78741	1.04738e-09	histidine kinase
pa4025	eutC	-1.78717	1.04488e-08	MULTISPECIES: ethanolamine ammonia-lyase small subunit
pa1939	pa1939	-1.77869	2.12245e-09	hypothetical protein
pa5154	pa5154	-1.77843	0.00309605	ABC transporter permease
pa3734	pa3734	-1.77166	0.00360353	hypothetical protein
pa0103a	pa0103a	-1.77094	7.72404e-07	hypothetical protein
pa3038	opdQ	-1.77018	1.09367e-08	MULTISPECIES: porin
pa2736	pa2736	-1.76118	8.37713e-06	hypothetical protein
pa4913	pa4913	-1.76089	6.95368e-10	MULTISPECIES: ABC transporter
pa0325	pa0325	-1.76056	5.27489e-06	ABC transporter permease
pa3497	pa3497	-1.75552	0.000603055	hypothetical protein PA99_4293 [Pseudomonas aeruginosa PA99]
pa5320	coaC	-1.7549	5.35602e-07	MULTISPECIES: phosphopantothenate synthase
pa0663	pa0663	-1.75257	0.000473887	hypothetical protein
pa4322	pa4322	-1.75222	1.936e-06	hypothetical protein
pa1156	nrdA	-1.75127	3.31389e-10	ribonucleoside-diphosphate reductase, alpha subunit
pa1954	fapC	-1.74901	0.000277741	hypothetical protein
pa2264	pa2264	-1.74879	2.76937e-09	MULTISPECIES: gluconate 2-dehydrogenase
pa3749	pa3749	-1.74574	2.73763e-05	MFS family transporter
pa5363	pa5363	-1.74244	6.75228e-08	peptidase M23, partial
pa1001	phnA	-1.73514	2.40302e-05	anthranilate synthase
pa0456	pa0456	-1.73216	0.000538475	MULTISPECIES: cold-shock protein
pa1293	pa1293	-1.73011	0.000100573	gluconolactonase
pa0303	spuG	-1.72986	1.19905e-06	MULTISPECIES: putrescine/spermidine ABC transporter permease
pa1646	pa1646	-1.72585	2.76519e-08	chemotaxis protein
pa3737	dsbC	-1.72504	0.000345972	MULTISPECIES: protein-disulfide isomerase
pa2080	kynU	-1.72253	0.000237728	kynureninase
pa4973	thiC	-1.7202	8.70627e-09	thiamine biosynthesis protein ThiC
pa3192	gltR	-1.71754	2.92504e-06	MULTISPECIES: transcriptional regulator
pa3483	pa3483	-1.71517	6.63456e-08	hypothetical protein
pa1651	pa1651	-1.71268	1.11893e-05	MULTISPECIES: membrane protein
pa2581	pa2581	-1.71124	2.4313e-06	hypothetical protein
pa3535	pa3535	-1.71084	8.01382e-08	membrane protein
pa1172	napC	-1.70979	6.46239e-05	MULTISPECIES: cytochrome C
pa1735	pa1735	-1.70881	1.75418e-06	transporter
pa2283	pa2283	-1.70393	0.00377279	peptidase
pa2376	pa2376	-1.70153	1.62771e-06	transcriptional regulator
pa5411	gbcB	-1.70033	2.67954e-05	ferredoxin
pa0954	pa0954	-1.69545	0.000394686	MULTISPECIES: acylphosphatase
pa4422	pa4422	-1.69093	4.41556e-05	methyltransferase
pa3679	pa3679	-1.6882	5.74313e-05	cytochrome P450 [Pseudomonas aeruginosa PA38182]
pa4291	pa4291	-1.68541	1.05009e-05	hypothetical protein DPADHS01_26135 [Pseudomonas aeruginosa DHS01]
pa2552	pa2552	-1.68484	2.7041e-05	MULTISPECIES: acyl-CoA dehydrogenase
pa4031	ppa	-1.68356	7.9997e-08	MULTISPECIES: inorganic pyrophosphatase
pa3903	prfC	-1.68113	9.61621e-06	MULTISPECIES: peptide chain release factor 3
pa1812	mltD	-1.67818	5.17142e-06	lytic transglycosylase
pa0947	pa0947	-1.67612	8.66694e-05	MULTISPECIES: DNA replication initiation factor
pa3009	pa3009	-1.67535	0.00141251	MULTISPECIES: hypothetical protein
pa1154	pa1154	-1.66314	0.00208386	hypothetical protein
pa4496	dppA1	-1.66111	6.86262e-07	Dipeptide-binding ABC transporter, periplasmic substrate-binding component
pa3537	argF	-1.66089	0.000294099	ornithine carbamoyltransferase
pa3539	pa3539	-1.65915	0.0012392	MULTISPECIES: hypothetical protein
pa2747a	pa2747a	-1.6568	5.47852e-05	hypothetical protein PLES 23341, partial
pa1372	pa1372	-1.65394	1.10383e-05	hypothetical protein
pa3859	pa3859	-1.64987	0.000725294	MULTISPECIES: carboxylesterase
pa1913	pa1913	-1.64588	0.00830195	hypothetical protein
pa0174	pa0174	-1.63486	3.20366e-06	chemotaxis protein CheD
pa5441	pa5441	-1.63354	1.48096e-07	hypothetical protein
pa3119	pa3119	-1.63258	0.000158044	MULTISPECIES: biotin synthase
pa0431	pa0431	-1.63255	9.29084e-06	hypothetical protein
pa2510	catR	-1.6207	0.000212659	MULTISPECIES: LysR family transcriptional regulator
pa4307	pctC	-1.61268	1.06193e-07	chemotaxis protein
pa3435	pa3435	-1.61198	0.00224229	MULTISPECIES: flavodoxin
pa2540	pa2540	-1.61064	1.2199e-07	hypothetical protein
pa1750	pa1750	-1.61028	1.56949e-05	phospho-2-dehydro-3-deoxyheptonate aldolase
pa1874	pa1874	-1.60877	0.00740781	hypothetical protein
pa2998	nqrB	-1.60519	0.000137111	Na(+)-translocating NADH-quinone reductase subunit B
pa4332	sadC	-1.59589	4.31349e-06	hypothetical protein
pa2537	pa2537	-1.59177	0.00038095	MULTISPECIES: 1-acyl-sn-glycerol-3-phosphate acyltransferase
pa1991	pa1991	-1.59084	5.76153e-05	alcohol dehydrogenase
pa1554	ccoN1	-1.5894	0.000104921	MULTISPECIES: cytochrome oxidase subunit I
pa3477	rhlR	-1.58852	0.000977627	RhlR transcriptional regulator
pa2095	pa2095	-1.58849	0.00988178	MULTISPECIES: methyltransferase
pa1878	pa1878	-1.58196	0.00402975	phosphohydrolase
pa5348	pa5348	-1.58002	2.49605e-07	MULTISPECIES: integration host factor
pa0653	pa0653	-1.57897	0.000585326	MULTISPECIES: peroxiredoxin
pa0561	pa0561	-1.57799	0.00590221	hypothetical protein
pa2587	pqsH	-1.57618	1.18324e-06	MULTISPECIES: monooxygenase
pa1647	pa1647	-1.57418	0.000102784	sulfate permease
pa0851	pa0851	-1.57183	0.000779231	hypothetical protein
pa1741	pa1741	-1.57169	0.00400071	MULTISPECIES: glutaredoxin
pa1126	pa1126	-1.57052	0.00255619	hypothetical protein
pa5057	phaD	-1.56789	4.1762e-07	poly(3-hydroxyalkanoate) depolymerase [Pseudomonas aeruginosa VRFPA05]
pa2306	ambA	-1.56772	3.14039e-06	MULTISPECIES: lysine transporter LysE
pa1005	pa1005	-1.56718	6.26379e-05	MULTISPECIES: peptidase M48
pa5125	ntrC	-1.56482	4.45888e-05	MULTISPECIES: nitrogen regulation protein NR(I)
pa2195	hcnC	-1.56464	0.00136062	hydrogen cyanide synthase
pa0241	pa0241	-1.56105	0.00238376	MULTISPECIES: membrane protein
pa3715	pa3715	-1.55838	0.00977488	hypothetical protein
pa2999	nqrA	-1.55663	8.29485e-07	Na(+)-translocating NADH-quinone reductase subunit A [Pseudomonas aeruginosa PGPR2]
pa3345	hptB	-1.55577	3.1153e-05	MULTISPECIES: sensor histidine kinase
pa4993	pa4993	-1.55366	4.01932e-05	hypothetical protein AJ61_00913 [Pseudomonas aeruginosa 3574]
pa2194	hcnB	-1.5489	0.00606237	(2Fe-2S)-binding protein
pa2263	pa2263	-1.54091	2.67658e-05	bifunctional glyoxylate/hydroxypyruvate reductase B
pa3661	pa3661	-1.53775	0.00763433	MULTISPECIES: hypothetical protein
pa0274	pa0274	-1.53022	0.00237819	hypothetical protein, partial
pa1731	pa1731	-1.52622	0.00294035	MULTISPECIES: hypothetical protein
pa1823	nudC	-1.52554	3.44795e-07	MULTISPECIES: NADH pyrophosphatase
pa0338	pa0338	-1.52352	8.56295e-08	histidine kinase
pa0009	glyQ	-1.52194	0.00496707	glycyl-tRNA synthetase [Pseudomonas aeruginosa RP73]
pa5194	pa5194	-1.52094	0.00179788	phosphoesterase
pa1337	ansB	-1.5204	4.48792e-05	glutaminase
pa5510	pa5510	-1.51993	0.00147713	porin
pa1822	fimL	-1.51621	2.64341e-09	MULTISPECIES: ferrous iron transporter B
pa4779	pa4779	-1.51584	8.16541e-05	hypothetical protein
pa4440	pa4440	-1.51509	7.70862e-05	alpha/beta hydrolase
pa3746	ffh	-1.51464	0.000431191	MULTISPECIES: signal recognition particle protein
pa4602	glyA3	-1.51324	3.21208e-06	serine hydroxymethyltransferase
pa4006	nadD1	-1.50763	0.000398009	MULTISPECIES: nicotinic acid mononucleotide adenylyltransferase
pa2380	pa2380	-1.50414	0.00212945	MULTISPECIES: hypothetical protein
pa4181	pa4181	-1.50193	0.00774905	hypothetical protein
pa2063	pa2063	-1.501	0.00632276	MULTISPECIES: hypothetical protein
pa2266	pa2266	-1.50095	2.95338e-07	alcohol dehydrogenase
pa5041	pilP	-1.5009	0.00116348	pilus assembly protein PilP
pa2638	nuoB	-1.49832	5.58794e-05	MULTISPECIES: NADH dehydrogenase subunit B
pa4594	pa4594	-1.49432	0.000595209	macrolide ABC transporter ATP-binding protein
pa4443	cysD	-1.49294	0.00494353	MULTISPECIES: sulfate adenylyltransferase
pa5273	pa5273	-1.48551	0.00237819	hypothetical protein, partial
pa4581.1	pa4581.1	-1.48497	4.83899e-06	tRNA-Arg
pa4854	purH	-1.4821	4.40042e-05	phosphoribosylaminoimidazolecarboxamide formyltransferase
pa4423	pa4423	-1.48011	5.86674e-06	hypothetical protein
pa3121	leuC	-1.4796	2.66615e-06	MULTISPECIES: isopropylmalate isomerase
pa1964	pa1964	-1.47867	0.00375159	MULTISPECIES: heme ABC transporter ATP-binding protein
pa2685	vgrG4	-1.4742	9.18224e-07	type VI secretion protein ImpA
pa1377	pa1377	-1.46765	0.000103142	GNAT family acetyltransferase, partial
pa2342	mtlD	-1.46659	0.00663431	mannitol dehydrogenase
pa0733	pa0733	-1.46601	0.00685393	MULTISPECIES: ribosomal small subunit pseudouridine synthase A
pa4721	pa4721	-1.465	0.0018018	XRE family transcriptional regulator
pa3440a	pa3440a	-1.4645	0.000271682	MULTISPECIES: hypothetical protein
pa4746	pa4746	-1.45978	0.00164927	MULTISPECIES: ribosome maturation protein RimP
pa1733	pa1733	-1.45684	0.000142324	peptidase
pa4742	truB	-1.45613	5.52639e-05	MULTISPECIES: tRNA pseudouridine synthase B
pa0169	pa0169	-1.45413	0.00784854	diguanylate cyclase
pa3191	gtrS	-1.45221	8.09923e-07	sensor histidine kinase
pa5266	vgrG6	-1.44654	0.00330269	type IV secretion protein Rhs
pa0350	folA	-1.44457	0.00887831	diacylglycerol kinase
pa5205	pa5205	-1.43784	0.00109242	MULTISPECIES: membrane protein
pa5476	citA	-1.43413	0.00295881	MULTISPECIES: major facilitator transporter
pa4321	pa4321	-1.42811	0.000447876	hypothetical protein
pa3276	pa3276	-1.42465	0.00350298	MULTISPECIES: hypothetical protein
pa3722	pa3722	-1.42258	4.54763e-05	MULTISPECIES: hypothetical protein
pa3440	pa3440	-1.42181	0.00113098	MULTISPECIES: cell division protein DedD
pa0282	cysT	-1.41923	0.00500274	MULTISPECIES: sulfate/thiosulfate transporter subunit
pa1371	pa1371	-1.41836	0.00397237	hypothetical protein
pa0579	rpsU	-1.41675	1.68855e-05	30S ribosomal protein S21, partial [Pseudomonas amygdali]
pa1762	pa1762	-1.41643	3.56615e-05	MULTISPECIES: peptidase C39
pa2781	pa2781	-1.41501	0.000218741	hypothetical protein
pa1106	pa1106	-1.41441	7.07823e-05	MULTISPECIES: hypothetical protein
pa3954	sfnG	-1.40812	0.00249606	MULTISPECIES: alkanesulfonate monooxygenase
pa2945	pa2945	-1.40613	0.000334852	CobW
pa1174	napA	-1.40452	5.86495e-07	nitrate reductase catalytic subunit
pa2472	pa2472	-1.39954	0.00258953	4-hydroxybenzoate transporter
pa4295	fppA	-1.39531	0.00381323	peptidase
pa1173	napB	-1.39513	0.00677578	cytochrome C
pa0101	pa0101	-1.39403	6.14135e-06	hypothetical protein
pa3246	rluA	-1.39389	0.000968636	Ribosomal large subunit pseudouridine synthase A [Pseudomonas aeruginosa MH38]
pa4317	pa4317	-1.39351	0.000751884	hypothetical protein
pa3736	hom	-1.39161	0.000152302	Homoserine dehydrogenase [Pseudomonas aeruginosa MH38]
pa1127	pa1127	-1.38914	0.000369809	MULTISPECIES: general stress protein
pa1791	pa1791	-1.3834	0.00560021	hypothetical protein PAMH19_5129
pa4733	acsB	-1.3809	0.000177374	acetyl-CoA synthetase
pa0534	pauB1	-1.38034	0.00246598	hypothetical protein Q003_02363 [Pseudomonas aeruginosa CF27]
pa4179	pa4179	-1.37955	3.04344e-05	porin
pa0173	pa0173	-1.37863	0.000207716	chemotaxis protein
pa0287	gpuP	-1.37531	0.00416338	sodium:solute symporter
pa3750	pa3750	-1.37441	0.00560977	lysophospholipase
pa5076	pa5076	-1.37369	6.82711e-05	MULTISPECIES: amino acid ABC transporter substrate-binding protein
pa3039	pa3039	-1.37225	0.000251167	ammonium transporter
pa1992	ercS	-1.37173	0.000195881	histidine kinase
pa2684	tse5	-1.36718	1.15812e-06	hypothetical protein
pa3317	pa3317	-1.35772	0.00147713	membrane protein
pa5027	pa5027	-1.35746	0.000607189	MULTISPECIES: universal stress protein
pa5152	pa5152	-1.35688	3.14531e-05	MULTISPECIES: ATP-binding protein
pa4853	fis	-1.3562	0.00298823	MULTISPECIES: Fis family transcriptional regulator
pa3725	recJ	-1.35318	0.000111067	MULTISPECIES: ssDNA exonuclease RecJ
pa1840	pa1840	-1.35163	0.00469418	hypothetical protein
pa4855	purD	-1.35069	0.00240843	phosphoribosylamine--glycine ligase
pa4067	oprG	-1.34997	0.000545904	MULTISPECIES: outer membrane protein W
pa0864	pa0864	-1.34829	0.00424763	AraC family transcriptional regulator
pa2450	pa2450	-1.34635	0.00229257	hypothetical protein O1Q_28518 [Pseudomonas aeruginosa MPAO1/P2]
pa4276	secE	-1.34623	0.00344165	hypothetical protein Q013_05930 [Pseudomonas aeruginosa X13273]
pa1573	pa1573	-1.3445	0.00179504	NADH:ubiquinone oxidoreductase
pa1002	phnB	-1.34368	3.10965e-05	anthranilate synthase subunit II
pa5128	secB	-1.34054	0.00136502	MULTISPECIES: preprotein translocase subunit SecB
pa4264	rpsJ	-1.34009	0.000397123	30S ribosomal protein S10 [Pseudomonas sp. MT-1]
pa2496	pa2496	-1.33927	0.00788053	MULTISPECIES: DNA damage-inducible protein
pa4582	pa4582	-1.33806	0.000406135	hypothetical protein
pa1581	sdhC	-1.33769	0.00204553	succinate dehydrogenase
pa1504	pa1504	-1.33698	0.0013801	MULTISPECIES: TetR family transcriptional regulator
pa4209	phzM	-1.33153	0.00235261	MULTISPECIES: methyltransferase
pa0712	pa0712	-1.3308	0.00967799	MULTISPECIES: hypothetical protein
pa2262	pa2262	-1.3305	3.67704e-06	MFS transporter, partial
pa4325	pa4325	-1.32743	0.00495263	hypothetical protein
pa0176	pa0176	-1.32584	0.00397237	chemotaxis transducer
pa0975	pa0975	-1.32108	0.00667682	7-carboxy-7-deazaguanine synthase
pa1825	pa1825	-1.31676	0.00298796	membrane protein
pa4402	argJ	-1.31625	0.000822771	ornithine acetyltransferase
pa0339	pa0339	-1.31047	0.000249132	hypothetical protein
pa1965	pa1965	-1.30815	0.00522388	hypothetical protein
pa2373	vgrG3	-1.30501	0.000292482	type IV secretion protein Rhs
pa0177	pa0177	-1.30443	0.00558991	MULTISPECIES: purine-binding chemotaxis protein
pa4492	pa4492	-1.30293	0.00292359	signal peptide protein
pa0562	pa0562	-1.30277	0.00935049	HAD family hydrolase
pa4180	pa4180	-1.30247	2.19784e-05	acetolactate synthase
pa4740	pnp	-1.3006	0.00371248	MULTISPECIES: polynucleotide phosphorylase/polyadenylase
pa0330	rpiA	-1.29845	0.00019618	MULTISPECIES: ribose 5-phosphate isomerase A
pa0438	codB	-1.29822	0.00588385	cytosine permease
pa3747	pa3747	-1.29785	0.00199493	hypothetical protein
pa5056	phaC1	-1.29658	0.00304725	MULTISPECIES: poly(R)-hydroxyalkanoic acid synthase
pa4909	pa4909	-1.29215	0.000114409	MULTISPECIES: amino acid ABC transporter ATPase
pa5025	metY	-1.29185	0.00835836	O-acetylhomoserine (thiol)-lyase
pa5043	pilN	-1.29152	0.00534037	MULTISPECIES: pilus assembly protein PilN
pa4806	pa4806	-1.28926	0.00967799	transcriptional regulator [Pseudomonas aeruginosa MH38]
pa0483	pa0483	-1.28871	7.63996e-06	MULTISPECIES: N-acetyltransferase GCN5
pa2995	nqrE	-1.27945	0.00957839	MULTISPECIES: Na(+)-translocating NADH-quinone reductase subunit E
pa0473	pa0473	-1.27445	1.43383e-05	MULTISPECIES: glutathione S-transferase
pa1026	pa1026	-1.2696	0.00953879	elongation factor GreAB
pa0989	pa0989	-1.26733	0.00078098	MULTISPECIES: hypothetical protein
pa1071	braF	-1.26718	0.00173586	MULTISPECIES: amino acid ABC transporter ATP-binding protein
pa3117	asd	-1.26615	0.000271254	MULTISPECIES: aspartate-semialdehyde dehydrogenase
pa3623	pa3623	-1.26584	0.000958578	peptigoglycan-binding protein LysM
pa2554	pa2554	-1.26249	0.00983882	short-chain dehydrogenase
pa4907	pa4907	-1.26125	0.00154084	hypothetical protein
pa4249	rpsH	-1.25967	0.00376159	MULTISPECIES: 30S ribosomal protein S8
pa4047	ribA	-1.25617	0.0019554	GTP cyclohydrolase-2 [Pseudomonas aeruginosa MH38]
pa3534	pa3534	-1.25594	9.87285e-05	dehydrogenase
pa0408	pilG	-1.25546	2.71916e-05	MULTISPECIES: pilus response regulator PilG
pa1128	pa1128	-1.25194	0.00264071	MULTISPECIES: LysR family transcriptional regulator
pa4149	pa4149	-1.25175	0.00897315	MULTISPECIES: ATP-NAD kinase
pa5309	pauB4	-1.24881	0.00232406	FAD-dependent oxidoreductase
pa4856	retS	-1.24819	0.00537995	MULTISPECIES: sensor histidine kinase
pa4403	secA	-1.24803	0.000898176	MULTISPECIES: preprotein translocase subunit SecA
pa2492	mexT	-1.24643	1.12017e-06	LysR family transcriptional regulator
pa0953	pa0953	-1.24599	0.00123064	MULTISPECIES: peroxiredoxin
pa2626	trmU	-1.24531	0.000482483	tRNA (5-methylaminomethyl-2-thiouridylate)-methyltransferase
pa4627	pa4627	-1.24293	0.00479833	16S rRNA methyltransferase
pa4069	pa4069	-1.24249	4.57394e-06	hypothetical protein PAMH27_0898 [Pseudomonas aeruginosa MH27]
pa0558	pa0558	-1.24228	0.0048893	MULTISPECIES: methyltransferase
pa2338	pa2338	-1.23833	0.00967799	sugar ABC transporter substrate-binding protein
pa1450	pa1450	-1.2372	0.00314744	Beta-propeller domains of methanol dehydrogenase type [Pseudomonas aeruginosa PA103]
pa1338	ggt	-1.23593	0.000336906	gamma-glutamyltranspeptidase
pa0592	ksgA	-1.22672	0.00724143	dimethyladenosine transferase
pa1854	pa1854	-1.22518	0.00204937	hypothetical protein
pa2760	oprQ	-1.22432	1.56949e-05	MULTISPECIES: membrane protein
pa3866	pa3866	-1.22384	0.000240127	pyocin protein
pa3602	pa3602	-1.22187	0.00279532	MULTISPECIES: glutamate synthase
pa4442	cysN	-1.22098	0.00541444	adenylylsulfate kinase
pa1155	nrdB	-1.21864	0.000316798	ribonucleotide-diphosphate reductase subunit beta
pa0381	thiG	-1.21761	0.00303229	MULTISPECIES: thiazole synthase
pa2639	nuoD	-1.21696	1.07783e-05	MULTISPECIES: bifunctional NADH:ubiquinone oxidoreductase subunit C/D
pa1893	pa1893	-1.21339	0.000272342	penicillin acylase
pa4073	pa4073	-1.21155	0.00922363	aldehyde dehydrogenase
pa4812	fdnG	-1.21	0.000300139	Formate dehydrogenase O alpha subunit @ selenocysteine-containing
pa1566	pauA3	-1.20954	0.00901005	glutamine synthetase
pa3850	pa3850	-1.20709	0.00227805	hypothetical protein
pa0023	qor	-1.20594	0.00624669	quinone oxidoreductase
pa5153	pa5153	-1.20439	0.0035844	MULTISPECIES: amino acid ABC transporter
pa1070	braG	-1.20177	0.00859567	MULTISPECIES: amino acid ABC transporter ATPase
pa5169	dctM	-1.20058	0.00731897	C4-dicarboxylate ABC transporter permease
pa1841	pa1841	-1.2001	0.0063855	hypothetical protein
pa4930	alr	-1.1977	0.00187643	alanine racemase
pa2377	pa2377	-1.19685	0.00350335	ABC transporter permease
pa4868	ureC	-1.18597	0.00552689	MULTISPECIES: urease subunit alpha
pa4333	pa4333	-1.1817	0.000487413	fumarate hydratase
pa3169	pa3169	-1.1807	0.000660573	methylthioribose-1-phosphate isomerase
pa3955	pa3955	-1.17876	0.00233611	MULTISPECIES: hypothetical protein
pa1375	pdxB	-1.17514	0.0015264	erythronate-4-phosphate dehydrogenase
pa5163	rmlA	-1.16865	0.00486095	Chain A, Pseudomonas Aeruginosa Rmla In Complex With Allosteric Inhibitor
pa2727	pa2727	-1.16342	0.00014466	hypothetical protein PA2727 [Pseudomonas aeruginosa PAO1]
pa0391	pa0391	-1.16226	0.000702351	GTPase
pa3743	trmD	-1.16217	0.000302299	MULTISPECIES: tRNA (guanine-N1)-methyltransferase
pa1510	tplE	-1.16006	0.0019554	MULTISPECIES: membrane protein
pa2765	pa2765	-1.15964	0.00426572	peroxidase
pa5478	pa5478	-1.15836	0.00440964	membrane protein
pa4483	gatA	-1.15403	0.00208684	glutamyl-tRNA(Gln) amidotransferase subunit A [Pseudomonas aeruginosa CF27]
pa4361	pa4361	-1.15311	0.00193236	MULTISPECIES: 3-beta hydroxysteroid dehydrogenase
pa1685	masA	-1.15189	0.00105418	haloacid dehalogenase
pa0659	pa0659	-1.1466	0.000689026	membrane protein, partial
pa0831	oruR	-1.14582	0.00642656	AraC family transcriptional regulator
pa3680	pa3680	-1.14513	0.00602526	MULTISPECIES: 16S rRNA methyltransferase
pa0412	pilK	-1.1447	0.00116348	methyltransferase PilK
pa1650	pa1650	-1.14458	0.000153981	bile acid:sodium symporter
pa3131	pa3131	-1.14396	0.00115737	MULTISPECIES: 2-dehydro-3-deoxyphosphogluconate aldolase
pa3247	pa3247	-1.14381	0.000308531	MULTISPECIES: aminopeptidase
pa0976	pa0976	-1.14261	0.00835836	MULTISPECIES: 7-cyano-7-deazaguanine synthase
pa5232	pa5232	-1.14225	0.00387581	hypothetical protein
pa3129	pa3129	-1.14097	0.00549498	MULTISPECIES: tRNA-dihydrouridine synthase C
pa5268	corA	-1.13924	0.0104564	magnesium and cobalt transporter CorA
pa2897	pa2897	-1.1375	0.000766771	MULTISPECIES: GntR family transcriptional regulator
pa0064	pa0064	-1.13682	0.00376159	hypothetical protein
pa0206	pa0206	-1.13535	0.0102174	spermidine/putrescine import ATP-binding protein PotA 1
pa0095	pa0095	-1.13486	0.000224592	type VI secretion protein ImpA
pa3769	guaA	-1.13245	0.00135752	MULTISPECIES: GMP synthase
pa1576	pa1576	-1.1314	0.0002158	oxidoreductase
pa2710	pa2710	-1.12939	0.000475153	lysine transporter LysE, partial
pa0902	pa0902	-1.12868	0.00264124	threonine aldolase
pa4380	colS	-1.12605	0.00453253	MULTISPECIES: histidine kinase
pa3709	pa3709	-1.12327	0.00106445	MULTISPECIES: major facilitator transporter
pa3236	betX	-1.12308	0.00148886	glycine/betaine ABC transporter substrate-binding protein
pa4431	pa4431	-1.11849	0.00076208	MULTISPECIES: iron-sulfur protein
pa0407	gshB	-1.11734	7.84357e-05	MULTISPECIES: glutathione synthetase
pa2796	tal	-1.11284	0.000677806	MULTISPECIES: transaldolase
pa5036	gltB	-1.11125	0.000308531	MULTISPECIES: glutamate synthase subunit alpha
pa2544	pa2544	-1.10817	0.00105165	GNAT family acetyltransferase
pa5344	oxyR	-1.10727	0.000238822	MULTISPECIES: LysR family transcriptional regulator
pa1271	pa1271	-1.10511	0.0035725	ligand-gated channel protein
pa4007	proA	-1.10244	0.0059768	gamma-glutamyl phosphate reductase
pa2718	pa2718	-1.09962	0.000625869	MerR family transcriptional regulator
pa0432	sahH	-1.09902	0.000130033	adenosylhomocysteinase
pa3255	pa3255	-1.09656	0.00182367	HAD family hydrolase
pa2464	pa2464	-1.09569	0.00435067	hypothetical protein
pa2843	pa2843	-1.09384	0.000483173	MULTISPECIES: phospho-2-dehydro-3-deoxyheptonate aldolase
pa0093	tse6	-1.09203	0.00832438	hypothetical protein
pa2267	pa2267	-1.09	0.00322994	LysR family transcriptional regulator
pa2744	thrS	-1.08983	0.000944963	threonyl-tRNA synthetase
pa2709	cysK	-1.0885	0.00032322	MULTISPECIES: cysteine synthase
pa0357	mutM	-1.08708	0.00818285	MULTISPECIES: 5-hydroxymethyluracil DNA glycosylase
pa0360	pa0360	-1.08356	8.88939e-05	hypothetical protein
pa3764	pa3764	-1.07969	0.00103949	MULTISPECIES: murein transglycosylase
pa4114	pa4114	-1.07708	0.00204784	spermidine acetyltransferase [Pseudomonas aeruginosa MH38]
pa1740	pa1740	-1.07661	0.00559331	hypothetical protein
pa1821	pa1821	-1.07658	0.000302703	MULTISPECIES: enoyl-CoA hydratase
pa2942	pa2942	-1.07486	0.00521271	magnesium chelatase
pa3618	pa3618	-1.07406	0.00188811	MULTISPECIES: competence damage-inducible protein A
pa0837	slyD	-1.07398	0.0065372	peptidyl-prolyl cis-trans isomerase SlyD [Pseudomonas aeruginosa MH27]
pa3690	pa3690	-1.07336	0.00106813	metal-transporting P-type ATPase
pa2642	nuoG	-1.07059	0.00369828	NADH dehydrogenase subunit G
pa4927	pa4927	-1.07038	5.2183e-05	hypothetical protein
pa3339	plpD	-1.06952	0.000298796	hypothetical protein
pa0430	metF	-1.06822	0.00377571	5,10-methylenetetrahydrofolate reductase
pa3010	pa3010	-1.06796	0.00021288	MULTISPECIES: hypothetical protein
pa4501	opdD	-1.06759	0.000965242	porin
pa5079	pa5079	-1.06622	0.00477452	MULTISPECIES: D-tyrosyl-tRNA(Tyr) deacylase
pa0418	pa0418	-1.06232	0.00764811	hypothetical protein
pa0795	prpC	-1.05947	0.000332256	MULTISPECIES: methylcitrate synthase
pa2764	pa2764	-1.05416	0.00309225	MULTISPECIES: hydrolase
pa1941	pa1941	-1.05252	0.00155645	hypothetical protein
pa2730	pa2730	-1.05146	0.000286714	hypothetical protein
pa3751	purT	-1.05142	0.00778422	phosphoribosylglycinamide formyltransferase
pa0767	lepA	-1.05126	0.00344865	MULTISPECIES: elongation factor 4
pa3640	dnaE	-1.05097	0.00251645	DNA polymerase III, alpha chain [Pseudomonas aeruginosa 39016]
pa3197	pa3197	-1.04462	0.000415648	segregation and condensation protein B
pa1008	bcp	-1.04427	0.00459658	peroxiredoxin
pa4500	dppA3	-1.0416	0.000115051	MULTISPECIES: ABC transporter
pa3343	hsbD	-1.03972	0.00452551	hypothetical protein PAMH19_1730
pa1932	pa1932	-1.03799	0.000983171	FAD-binding molybdopterin dehydrogenase
pa2057	sppR	-1.03443	0.00717621	TonB-dependent receptor
pa1872	pa1872	-1.03391	0.00396531	MULTISPECIES: peptidase
pa5028	pa5028	-1.03076	0.000408122	cobyric acid synthase
pa4843	gcbA	-1.03069	0.00305689	MULTISPECIES: diguanylate cyclase
pa0580	gcp	-1.02901	0.0013986	MULTISPECIES: tRNA threonylcarbamoyladenosine modification protein TsaD
pa2637	nuoA	-1.02672	0.00811322	NADH-quinone oxidoreductase subunit A
pa2004	pa2004	-1.02302	0.00895981	citrate transporter family protein
pa2917	pa2917	-1.0209	0.0103677	AraC family transcriptional regulator
pa3619	pa3619	-1.02086	0.00319836	TolB-like translocation protein
pa4489	magD	-1.0204	9.94353e-05	UPF0192 protein
pa3021	pa3021	-1.01821	0.0102621	hypothetical protein
pa4263	rplC	-1.01821	0.00670686	MULTISPECIES: 50S ribosomal protein L3
pa3745	rpsP	-1.01215	0.00196517	MULTISPECIES: 30S ribosomal protein S16
pa5317	dppA5	-1.01104	0.00147553	peptide ABC transporter substrate-binding protein
pa0946	pa0946	-1.00665	0.00235672	hypothetical protein
pa3300	fadD2	-1.00431	0.00246598	MULTISPECIES: long-chain fatty acid--CoA ligase
pa0008	glyS	-1.00384	0.00595845	glycyl-tRNA synthetase beta subunit
pa3658	glnD	-1.00088	0.000239544	MULTISPECIES: PII uridylyl-transferase
pa2530	pa2530	-1.00055	0.00267537	hypothetical protein P38_3560 [Pseudomonas aeruginosa MH38]
