# Supplementary material for: Genome-Wide Mapping Reveals Complex Regulatory Activities of BfmR in Pseudomonas aeruginosa
Source: Microorganisms. 2021 Feb 25;9(3):485. doi: 10.3390/microorganisms9030485 (PMC8025907; doi:10.3390/microorganisms9030485)
Supplement: Supplementary file 1 [file microorganisms-09-00485-s001.zip › microorganisms-1094669-s/Data set 4 CzcR PhoB-target gene.xlsx]

## Sheet: Notes
Sheet 1: Potential BfmR, CzcR and PhoB-binding promoter and promoters bound by at least two response regulators.
Sheet 2: CzcR-target gene identified by CzcR-ChIP Peak and predicted transcription unit according to the Pseudomonas database.
Sheet 3: CzcR-target gene regulated by BfmR.
Sheet 4: PhoB-regulon identified in the previous studies.
Sheet 5: PhoB-regulon regulated by BfmR.

## Sheet: Sheet 1 BfmR CzcR PhoB
Potential BfmR-binding promotera			Potential CzcR binding promoterb			Potential PhoB-binding promoterc			Promoters bound by at least two response regulators
Gene name	Gene Locus		Gene name	Gene Locus		Gene name	Gene Locus		Response regulator	Gene
glyQ	pa0009		oprE	pa0291		pa0050	pa0050		BfmR, CzcR	pa0668.2(pa0668.2)
tag	pa0010		pa0668.2	pa0668.2		phzH	pa0051			pa0958(oprD)
pa0012	pa0012		oprD	pa0958		tssA1	pa0082			pa4209(phzM)
pa0103	pa0103		pa0959	pa0959		pa0102	pa0102			pa4212(phzC1)
pa0123	pa0123		pa0979	pa0979		coxB	pa0105			pa4281(sbcD)
pa0165	pa0165		pa0980	pa0980		pa0165	pa0165		BfmR, CzcR, PhoB	pa0291(oprE)
pa0187	pa0187		pyoS5	pa0985		pa0185	pa0185			pa0959(pa0959)
pntAA	pa0195		pa0986	pa0986		pa0186	pa0186			pa0979(pa0979)
aroQ2	pa0245		pa2042	pa2042		pa0285	pa0285			pa2522(czcC)
oprE	pa0291		czcC	pa2522		oprE	pa0291			pa2523(czcR)
mexA	pa0425		czcR	pa2523		glpQ	pa0347			pa4210(phzA1)
pa0440	pa0440		pa2696	pa2696		mexR	pa0424		BfmR, PhoB	pa0165(pa0165)
pa0450	pa0450		pa2935	pa2935		pa0450	pa0450			pa0450(pa0450)
pa0451	pa0451		pa2936	pa2936		pa0451	pa0451			pa0451(pa0451)
dbpA	pa0455		oprO	pa3280		dbpA	pa0455			pa0455(dbpA)
pa0456	pa0456		algD	pa3540		pa0456	pa0456			pa0456(pa0456)
glcB	pa0482		tyrS	pa4138		pa0572	pa0572			pa0690(pdtA)
pa0483	pa0483		pa4139	pa4139		surA	pa0594			pa0805(pa0805)
pa0484	pa0484		pa4142	pa4142		pa0673	pa0673			pa0996(pqsA)
pa0574	pa0574		phzM	pa4209		vreA	pa0674			pa1003(mvfR)
pa0633	pa0633		phzA1	pa4210		pdtA	pa0690			pa1004(nadA)
pa0668.2	pa0668.2		phzC1	pa4212		phdA	pa0691			pa1149(pa1149)
pdtA	pa0690		sbcD	pa4281		pdtB	pa0692			pa1165(pcpS)
phdA	pa0691		pa4690	pa4690		pa0730	pa0730			pa1249(aprA)
pa0715	pa0715					pa0805	pa0805			pa1519(pa1519)
pa0781	pa0781					pa0842	pa0842			pa1520(pa1520)
putA	pa0782					pa0959	pa0959			pa2015(liuA)
pa0799	pa0799					pa0979	pa0979			pa2017(pa2017)
pa0805	pa0805					pa0980	pa0980			pa2036(pa2036)
pa0806	pa0806					pqsA	pa0996			pa2759(pa2759)
phhA	pa0872					mvfR	pa1003			pa2795(dusA)
phhR	pa0873					nadA	pa1004			pa2938(pa2938)
pa0874	pa0874					shaA	pa1054			pa2939(pa2939)
aotP	pa0892					pa1113	pa1113			pa2940(pa2940)
rsmA	pa0905					pa1149	pa1149			pa3049(rmf)
proS	pa0956					pcpS	pa1165			pa3190(pa3190)
pa0957	pa0957					aprA	pa1249			pa3279(oprP)
oprD	pa0958					pa1424	pa1424			pa3294(vgrG4a)
pa0959	pa0959					lasI	pa1432			pa3296(phoA)
oprL	pa0973					pa1519	pa1519			pa3601(pa3601)
pa0979	pa0979					pa1520	pa1520			pa4108(pa4108)
pa0981	pa0981					aer	pa1561			pa4167(pa4167)
pa0984	pa0984					pa1570	pa1570			pa4350(olsB)
ogt	pa0995					pa1575	pa1575			pa4432(rpsI)
pqsA	pa0996					sucA	pa1585			pa4514(pa4514)
mvfR	pa1003					pa1606	pa1606			pa4675(chtA)
nadA	pa1004					pa1673	pa1673			pa5014(glnE)
pa1035	pa1035					pa1747	pa1747			pa5078(opgG)
pa1036	pa1036					ppsA	pa1770			pa5359(pa5359)
pa1149	pa1149					pa1856	pa1856			pa5360(phoB)
pcpS	pa1165					pa1873	pa1873			pa3477(rhlR)
pa1181	pa1181					phzA2	pa1899			pa0691(phdA)
pa1221	pa1221					pa1939	pa1939		CzcR, PhoB	pa0980(pa0980)
aprA	pa1249					hmgR	pa2010			pa2042(pa2042)
pa1284	pa1284					liuA	pa2015			pa2935(pa2935)
pa1288	pa1288					pa2017	pa2017			pa3280(oprO)
cyoA	pa1317					mexX	pa2019			pa3540(algD)
pa1368	pa1368					pa2022	pa2022			pa4139(pa4139)
gcl	pa1502					pa2036	pa2036			pa4142(pa4142)
pa1503	pa1503					pa2042	pa2042
pa1507	pa1507					fusA2	pa2071
pa1517	pa1517					pslE	pa2235
pa1518	pa1518					ptxS	pa2259
pa1519	pa1519					pa2381	pa2381
pa1520	pa1520					pa2427	pa2427
zipA	pa1528					pa2428	pa2428
pa1538	pa1538					pa2439	pa2439
pa1539	pa1539					pa2440	pa2440
pa1541	pa1541					czcC	pa2522
hemN	pa1546					czcR	pa2523
sdhB	pa1584					pa2547	pa2547
pa1617	pa1617					pa2548	pa2548
exsA	pa1713					pa2602	pa2602
pa1736	pa1736					pa2635	pa2635
hupB	pa1804					mvaU	pa2667
pa1817	pa1817					pa2697	pa2697
cadA	pa1818					pa2759	pa2759
cysI	pa1838					pa2762	pa2762
lasA	pa1871					pa2763	pa2763
pa1958	pa1958					dusA	pa2795
bacA	pa1959					pa2803	pa2803
liuA	pa2015					pa2882	pa2882
pa2017	pa2017					pa2935	pa2935
pa2035	pa2035					pa2938	pa2938
pa2036	pa2036					pa2939	pa2939
pa2223	pa2223					pa2940	pa2940
pa2457	pa2457					acpP	pa2966
pa2461	pa2461					opdQ	pa3038
czcC	pa2522					rocA2	pa3045
czcR	pa2523					rmf	pa3049
pa2549	pa2549					pelA	pa3064
pa2590	pa2590					sawR	pa3133
pa2592	pa2592					wbpG	pa3150
clpS	pa2621					pa3190	pa3190
cspD	pa2622					pa3219	pa3219
aceA	pa2634					pa3248	pa3248
nuoA	pa2637					pa3249	pa3249
pa2670	pa2670					pa3250	pa3250
pa2695	pa2695					algO	pa3257
pa2698	pa2698					oprP	pa3279
pa2699	pa2699					oprO	pa3280
pa2736	pa2736					vgrG4a	pa3294
pheS	pa2740					phoA	pa3296
pa2748	pa2748					pa3306	pa3306
endA	pa2749					plcN	pa3319
eco	pa2755					pa3340	pa3340
pa2759	pa2759					pa3368	pa3368
oprQ	pa2760					phnC	pa3384
pa2759	pa2793					amrZ	pa3385
dusA	pa2795					pa3436	pa3436
htpX	pa2830					pa3459	pa3459
pa2840	pa2840					rhlR	pa3477
pa2841	pa2841					pa3520	pa3520
ohr	pa2850					argG	pa3525
pa2930	pa2930					algD	pa3540
cifR	pa2931					arnB	pa3552
morB	pa2932					pa3586	pa3586
pa2938	pa2938					pa3601	pa3601
pa2939	pa2939					pa3835	pa3835
pa2940	pa2940					eddA	pa3910
lolC	pa2986					moaC	pa3918
aroP1	pa3000					pa3919	pa3919
pa3001	pa3001					pa3938	pa3938
mfd	pa3002					pa3940	pa3940
topA	pa3011					cupB1	pa4086
faoA	pa3014					pa4087	pa4087
pa3015	pa3015					pa4108	pa4108
pa3031.1	pa3031.1					pa4139	pa4139
pa3048	pa3048					pa4142	pa4142
rmf	pa3049					pa4167	pa4167
fimV	pa3115					phzA1	pa4210
pa3185	pa3185					pa4294	pa4294
pa3190	pa3190					rcpC	pa4305
capB	pa3266					pa4306	pa4306
oprP	pa3279					pctC	pa4307
pa3286	pa3286					olsB	pa4350
pa3287	pa3287					rpsI	pa4432
vgrG4a	pa3294					pa4514	pa4514
pa3295	pa3295					ampD	pa4522
phoA	pa3296					gdhA	pa4588
fadD1	pa3299					cdrA	pa4625
pa3389	pa3389					pagL	pa4661
pa3390	pa3390					chtA	pa4675
rhlR	pa3477					pa4691	pa4691
vgrG4b	pa3486					carA	pa4758
grxD	pa3533					pa4830	pa4830
pa3601	pa3601					pa4833	pa4833
pa3602	pa3602					ctpL	pa4844
rsmZ	pa3621.1					pa4881	pa4881
mexJ	pa3677					pa4884	pa4884
mexL	pa3678					pa4929	pa4929
pa3712	pa3712					glnE	pa5014
pa3713	pa3713					opgG	pa5078
pa3720	pa3720					yrfI	pa5193
nalC	pa3721					pa5196	pa5196
pa3822	pa3822					hemB	pa5243
pa3833	pa3833					pa5245	pa5245
pa3836	pa3836					pa5359	pa5359
pa3867	pa3867					phoB	pa5360
pa3894	pa3894					pstC	pa5368
pa3895	pa3895					pstS	pa5369
oprG	pa4067					aspA	pa5429
bfmR	pa4101					pa5472	pa5472
pa4103	pa4103					pa5524	pa5524
efhP	pa4107
pa4108	pa4108
pa4167	pa4167
fpvB	pa4168
phzM	pa4209
phzA1	pa4210
phzC1	pa4212
rpsD	pa4239
rpsH	pa4249
rplC	pa4263
rpsL	pa4268
rpoC	pa4269
rplJ	pa4272
tufB	pa4277
sbcD	pa4281
pa4349	pa4349
olsB	pa4350
ftsZ	pa4407
pa4431	pa4431
rpsI	pa4432
rplM	pa4433
pa4434	pa4434
pa4456	pa4456
pa4457	pa4457
pa4463	pa4463
pa4466	pa4466
pa4514	pa4514
pa4515	pa4515
obg	pa4566
rplU	pa4568
ispB	pa4569
mexD	pa4598
pa4656	pa4656
pa4657	pa4657
pa4658	pa4658
higB	pa4674.1
chtA	pa4675
hitA	pa4687
pa4689	pa4689
crcZ	pa4726.11
rnr	pa4937
pa4998	pa4998
glnE	pa5014
aceE	pa5015
pa5033	pa5033
gltB	pa5036
opgG	pa5078
pa5080	pa5080
pa5081	pa5081
hutC	pa5105
pa5106	pa5106
pa5275	pa5275
lysA	pa5277
pa5299	pa5299
pa5348	pa5348
pa5359	pa5359
phoB	pa5360
pa5369.4	pa5369.4
dgcA	pa5398
fdhA	pa5421
pa5438	pa5438
pa5439	pa5439
pa5446	pa5446
pa5475	pa5475
citA	pa5476
pa5477	pa5477
gidA	pa5565
aGene or the first gene of an predicted transcription unit is showed. Detailed information are shown in Data set 2. bGene or the first gene of an predicted transcription unit is showed. Detailed information are shown in Data set 1, Sheet 8. cGene or the first gene of an predicted transcription unit is showed. PhoB appears to bind to the promoters of these genes according to the following previous…

## Sheet: Sheet 2 CzcR-target gene
CzcR-ChIP Peaka	Transcription unitb	CzcR-target gene
pa0291(oprE)	oprE(+)	pa0291(oprE)
pa0668.2	pa0668.1-pa0668.3(+)	pa0668.2(pa0668.2)
		pa0668.3(pa0668.3)
pa0958(oprD)/pa0959	oprD(-)	pa0958(oprD)
	pa0959-pa0960(+)	pa0959(pa0959)
		pa0960(pa0960)
pa0979/pa0980	pa0979-pa0978(-)	pa0978(pa0978)
		pa0979(pa0979)
	pa0980(+)	pa0980(pa0980)
pa0985(pyoS5)/pa0986	pyoS5(-)	pa0985(pyoS5)
	pa0986-pa0987(+)	pa0986(pa0986)
		pa0987(pa0987)
pa2042	pa2042(+)	pa2042(pa2042)
pa2522(czcC)/pa2523(czcR)	czcCBA(-)	pa2520(czcA)
		pa2521(czcB)
		pa2522(czcC)
	czcR-czcS(+)	pa2523(czcR)
		pa2524(czcS)
pa2696	pa2696(-)	pa2696(pa2696)
pa2935/pa2936	pa2935(-)	pa2935(pa2935)
	pa2936(+)	pa2936(pa2936)
pa3280(oprO)	oprO(-)	pa3280(oprO)
pa3540(algD)	alginate biosynthesis operon (pa3540-pa3548)(+)	pa3540(algD)
		pa3541(alg8)
		pa3542(alg44)
		pa3543(algK)
		pa3544(algE)
		pa3545(algG)
		pa3546(algX)
		pa3547(algL)
		pa3548(algI)
pa4138(tyrS)/pa4139	tyrS(-)	pa4138(tyrS)
	pa4139(+)	pa4139(pa4139)
pa4142	pa4142-pa4144(+)	pa4142(pa4142)
		pa4143(pa4143)
		pa4144(pa4144)
pa4209(phzM) /pa4210(phzA1) /pa4212(phzC1)	phzM(-)	pa4209(phzM)
	phzA1-G1(+)	pa4210(phzA1)
		pa4211(phzB1)
		pa4212(phzC1)
		pa4213(phzD1)
		pa4214(phzE1)
		pa4215(phzF1)
		pa4216(phzG1)
pa4281(sbcD)	sbcD-pa4282(+)	pa4281(sbcD)
		pa4282(pa4282)
pa4690	pa4690(-)	pa4690(pa4690)
aDetailed information of CzcR peak are shown in Data set 1, Sheet 8. b'(-)' indicates that the orientation of transcriptional unit is in the opposite direction of the PAO1 genome; '(+)' indicates that the orientation of transcriptional unit is in the same direction of the PAO1 genome; the transcrition unit is defined according to the Pseudomonas database (http://www.pseudomonas.com).

## Sheet: Sheet 3 CzcR
CzcR-target gene regulated by BfmRa	6h		24h
	log2FC	FDR	log2FC	FDR
pa0959(pa0959)			-1.676	0
pa2523(czcR)	1.93051	0.000674549
pa2696(pa2696)	1.39122	0.0090859
pa3280(oprO)			-1.534	0
pa3544(algE)	2.23888	0.0116961
pa4139(pa4139)	1.85348	0.00359472
pa4209(phzM)			1.332	0.002
pa4212(phzC1)	-3.50758	0.00180249
pa4216(phzG1)	-1.77639	0.00821478
aCzcR-target gene regulated by BfmR were defined by comparing the transcriptome of ΔbfmS to that of ΔbfmRS grown in LPM for either 6 h or 24 h, as indicated; a fold change ≥ 2 and a false discovery rate (FDR) ≤ 0.01 as threshold to determine significant differentially expressed genes (DEGs).

## Sheet: Sheet 4 PhoB-regulon
PhoB-regulon
pa0050(pa0050)
pa0051(phzH)
pa0082(tssA1)
pa0102(pa0102)
pa0105(coxB)
pa0165(pa0165)
pa0185(pa0185)
pa0186(pa0186)
pa0285(pa0285)
pa0291(oprE)
pa0347(glpQ)
pa0424(mexR)
pa0450(pa0450)
pa0451(pa0451)
pa0455(dbpA)
pa0456(pa0456)
pa0572(pa0572)
pa0594(surA)
pa0673(pa0673)
pa0674(vreA)
pa0690(pdtA)
pa0691(phdA)
pa0692(pdtB)
pa0730(pa0730)
pa0805(pa0805)
pa0842(pa0842)
pa0959(pa0959)
pa0979(pa0979)
pa0980(pa0980)
pa0996(pqsA)
pa1003(mvfR)
pa1004(nadA)
pa1054(shaA)
pa1113(pa1113)
pa1149(pa1149)
pa1165(pcpS)
pa1249(aprA)
pa1424(pa1424)
pa1432(lasI)
pa1519(pa1519)
pa1520(pa1520)
pa1561(aer)
pa1570(pa1570)
pa1575(pa1575)
pa1585(sucA)
pa1606(pa1606)
pa1673(pa1673)
pa1747(pa1747)
pa1770(ppsA)
pa1856(pa1856)
pa1873(pa1873)
pa1899(phzA2)
pa1939(pa1939)
pa2010(hmgR)
pa2015(liuA)
pa2017(pa2017)
pa2019(mexX)
pa2022(pa2022)
pa2036(pa2036)
pa2042(pa2042)
pa2071(fusA2)
pa2235(pslE)
pa2259(ptxS)
pa2381(pa2381)
pa2427(pa2427)
pa2428(pa2428)
pa2439(pa2439)
pa2440(pa2440)
pa2522(czcC)
pa2523(czcR)
pa2547(pa2547)
pa2548(pa2548)
pa2602(pa2602)
pa2635(pa2635)
pa2667(mvaU)
pa2697(pa2697)
pa2759(pa2759)
pa2762(pa2762)
pa2763(pa2763)
pa2795(dusA)
pa2803(pa2803)
pa2882(pa2882)
pa2935(pa2935)
pa2938(pa2938)
pa2939(pa2939)
pa2940(pa2940)
pa2966(acpP)
pa3038(opdQ)
pa3045(rocA2)
pa3049(rmf)
pa3064(pelA)
pa3133(sawR)
pa3150(wbpG)
pa3190(pa3190)
pa3219(pa3219)
pa3248(pa3248)
pa3249(pa3249)
pa3250(pa3250)
pa3257(algO)
pa3279(oprP)
pa3280(oprO)
pa3294(vgrG4a)
pa3296(phoA)
pa3306(pa3306)
pa3319(plcN)
pa3340(pa3340)
pa3368(pa3368)
pa3384(phnC)
pa3385(amrZ)
pa3436(pa3436)
pa3459(pa3459)
pa3477(rhlR)
pa3520(pa3520)
pa3525(argG)
pa3540(algD)
pa3552(arnB)
pa3586(pa3586)
pa3601(pa3601)
pa3835(pa3835)
pa3910(eddA)
pa3918(moaC)
pa3919(pa3919)
pa3938(pa3938)
pa3940(pa3940)
pa4086(cupB1)
pa4087(pa4087)
pa4108(pa4108)
pa4139(pa4139)
pa4142(pa4142)
pa4167(pa4167)
pa4210(phzA1)
pa4294(pa4294)
pa4305(rcpC)
pa4306(pa4306)
pa4307(pctC)
pa4350(olsB)
pa4432(rpsI)
pa4514(pa4514)
pa4522(ampD)
pa4588(gdhA)
pa4625(cdrA)
pa4661(pagL)
pa4675(chtA)
pa4691(pa4691)
pa4758(carA)
pa4830(pa4830)
pa4833(pa4833)
pa4844(ctpL)
pa4881(pa4881)
pa4884(pa4884)
pa4929(pa4929)
pa5014(glnE)
pa5078(opgG)
pa5193(yrfI)
pa5196(pa5196)
pa5243(hemB)
pa5245(pa5245)
pa5359(pa5359)
pa5360(phoB)
pa5368(pstC)
pa5369(pstS)
pa5429(aspA)
pa5472(pa5472)
pa5524(pa5524)
pa0978(pa0978)
pa2698(pa2698)
pa2804(pa2804)
pa3044(rocsS2)
pa3149(wbpH)
pa3258(pa3258)
pa3381(pa3381)
pa3383(pa3383)
pa3916(moaE)
pa4211(phzB1)
pa4212(phzC1)
pa4213(phzD1)
pa4214(phzE1)
pa4215(phzF1)
pa4216(phzG1)
pa4351(olsA)

## Sheet: Sheet 5 PhoB
PhoB-regulon regulated by BfmRa	6h		24h
	log2FC	FDR	log2FC	FDR
pa0082(tssA1)			-2.676	0
pa0102(pa0102)			1.012	0.004
pa0165(pa0165)			-2.288	0
pa0451(pa0451)	-1.24724	0.00760932	2.905	0
pa0456(pa0456)			-1.732	0.001
pa0673(pa0673)	-1.23904	0.00108584
pa0674(vreA)	-1.71218	8.47e-05
pa0730(pa0730)			-4.845	0
pa0805(pa0805)			3.281	0
pa0959(pa0959)			1.676	0
pa0996(pqsA)	2.7299	1.45e-06	-2.891	0
pa1003(mvfR)			-1.956	0
pa1054(shaA)			1.768	0
pa1165(pcpS)	-1.75269	0.00275002
pa1249(aprA)	1.34886	8.06e-05
pa1561(aer)			3.298	0
pa1585(sucA)			1.928	0
pa1747(pa1747)			3.459	0
pa1939(pa1939)			-1.779	0
pa2036(pa2036)			-2.509	0.003
pa2071(fusA2)	1.17146	1.9e-05
pa2439(pa2439)	-2.65688	0.00120892
pa2523(czcR)	1.93051	0.000674549
pa2602(pa2602)	1.24056	0.0118506
pa2667(mvaU)			2.042	0
pa2698(pa2698)	1.01276	0.00239491
pa2759(pa2759)			1.389	0.014
pa2939(pa2939)	1.01413	0.00525676
pa2966(acpP)			1.094	0.003
pa3038(opdQ)			-1.77	0
pa3045(rocA2)	1.64614	0.0147982
pa3049(rmf)	1.65777	0.000652482
pa3133(sawR)			1.465	0.001
pa3190(pa3190)			-4.35	0
pa3250(pa3250)			-2.144	0
pa3257(algO)			1.747	0
pa3280(oprO)			1.534	0
pa3306(pa3306)			1.267	0
pa3385(amrZ)	0.995522	2.09e-05
pa3436(pa3436)			-2.455	0
pa3459(pa3459)			3.16	0
pa3477(rhlR)			-1.589	0.001
pa3552(arnB)			7.062	0
pa3601(pa3601)			2.981	0
pa3918(moaC)	-1.32427	2.58e-05
pa3940(pa3940)	1.05839	0.000222743
pa4086(cupB1)	1.6726	0.00113543
pa4108(pa4108)			1.099	0.001
pa4139(pa4139)	1.85348	0.00359472
pa4212(phzC1)	-3.50758	0.00180249
pa4216(phzG1)	-1.77639	0.00821478
pa4306(pa4306)			-3.246	0
pa4307(pctC)			-1.613	0
pa4351(olsA)	-1.52773	1.37e-06
pa4661(pagL)			2.656	0
pa4691(pa4691)			1.699	0
pa4830(pa4830)			1.579	0
pa4833(pa4833)			1.967	0
pa4844(ctpL)	-1.67703	1.92e-05
pa4881(pa4881)			2.814	0
pa5078(opgG)			2.194	0
pa5245(pa5245)			1.986	0
pa5360(phoB)	1.14234	3.85e-06
pa5368(pstC)	1.57984	1.57e-05
pa5369(pstS)	1.79812	2.12e-15
pa5524(pa5524)			1.777	0
aPhoB-regulon regulated by BfmR were defined by comparing the transcriptome of ΔbfmS to that of ΔbfmRS grown in LPM for either 6 h or 24 h, as indicated; a fold change ≥ 2 and a false discovery rate (FDR) ≤ 0.01 as threshold to determine significant differentially expressed genes (DEGs).
